# Supplementary material for: Long-term ethanol exposure: Temporal pattern of microRNA expression and associated mRNA gene networks in mouse brain
Source: PLoS One. 2018 Jan 9;13(1):e0190841. doi: 10.1371/journal.pone.0190841 (PMC5760035; doi:10.1371/journal.pone.0190841)
Supplement: S2 Fig — Gene networks and associated microRNA and mRNA expression data for networks described in Table 4. Hub genes are highlighted in blue. Molecules are colored to indicate direction of dysregulation (treated vs control) at the time point listed in the table. Red = upregulated, green = downregulated. Datasets follow the naming convention outlined in S1 Table and are further prefixed by the appropriate brain region abbreviation. Networks are numbered according to the rank assigned by IPA, with the lowest rank representing the most significant network. Data are exported from IPA and thus utilize human gene nomenclature. (XLSX) [file pone.0190841.s002.xlsx]

## Sheet: Legend
S2 Fig. Top time-point based networks sharing hub genes. Gene networks and associated microRNA and mRNA expression data for networks described in Table 4. Hub genes are highlighted in blue. Molecules are colored to indicate direction of dysregulation (treated vs control) at the time point listed in the table. Red = upregulated, green = downregulated. Datasets follow the naming convention outlined…

## Sheet: AMY_0hDEmiR_120hDEtargets_1
AMY 0hDEmiR_120hDEtargets network 1
Symbol	Entrez Gene Name	Affymetrix Probe ID	Fold Change at 0h	p Value	FDR
miR-125b-5p (and other miRNAs w/seed CCCUGAG)	--	mmu-miR-351_st	1.336	0.0444	0.762
miR-21-5p (and other miRNAs w/seed AGCUUAU)	--	mmu-miR-21_st	2.924	0.0135	0.6
Symbol	Entrez Gene Name	Illumina Probe ID	Fold Change at 120h	p Value	FDR
ABTB1	ankyrin repeat and BTB domain containing 1	ILMN_2699477	-1.039	0.0375	1
ACTA2	actin, alpha 2, smooth muscle, aorta	ILMN_2710354	1.055	0.0116	1
Ap1	--	--
CDC73	cell division cycle 73	ILMN_1216938	-1.026	0.0314	1
Collagen type IV	--	--
DLL1	delta-like 1 (Drosophila)	ILMN_2721188	1.022	0.02	1
FLOT2	flotillin 2	ILMN_2617384	1.036	0.00856	1
FOXG1	forkhead box G1	ILMN_2599125	-1.115	0.0124	1
GCNT1	glucosaminyl (N-acetyl) transferase 1, core 2	ILMN_1256299	1.024	0.0407	1
GSS	glutathione synthetase	ILMN_1227649	-1.027	0.00929	1
IFN Beta	--	--
IL23	--	--
JINK1/2	--	--
KLHL2	kelch like family member 2	ILMN_2686047	-1.02	0.024	1
M6PR	mannose-6-phosphate receptor, cation dependent	ILMN_1238376	-1.103	0.00228	1
MAP2K7	mitogen-activated protein kinase kinase 7	ILMN_3102163	-1.048	0.00764	1
MAPK8IP1	mitogen-activated protein kinase 8 interacting protein 1	ILMN_2871628	-1.074	0.00117	1
MTORC2	--	--
NCSTN	nicastrin	ILMN_2914418	-1.051	0.012	1
NFkB (complex)	--	--
Notch	--	--
PDGF BB	--	--
Pro-inflammatory Cytokine	--	--
RICTOR	RPTOR independent companion of MTOR complex 2	ILMN_1241522	-1.08	0.0133	1
RYR3	ryanodine receptor 3	ILMN_3150366	1.069	0.0482	1
Sapk	--	--
SLA	Src-like-adaptor	ILMN_3118707	1.048	0.0456	1
Smad	--	--
SMAD3	SMAD family member 3	ILMN_2938893	-1.106	0.00897	1
TCR	--	--
Tgf beta	--	--
TNIP1	TNFAIP3 interacting protein 1	ILMN_2799361	1.032	0.0179	1
VPS37B	VPS37B, ESCRT-I subunit	ILMN_2681670	-1.047	0.0371	1

## Sheet: AMY_0hDEmiR_120hDEtargets_2
AMY 0hDEmiR_120hDEtargets network 2
Symbol	Entrez Gene Name	Affymetrix Probe ID	Fold Change at 0h	p Value	FDR
miR-130a-3p (and other miRNAs w/seed AGUGCAA)	--	mmu-miR-130b_st	-1.66	0.0065	0.6
miR-17-5p (and other miRNAs w/seed AAAGUGC)	--	mmu-miR-106b_st	-1.269	0.0325	0.642
miR-181a-5p (and other miRNAs w/seed ACAUUCA)	--	mmu-miR-181b_st	-1.09	0.0271	0.6
miR-34a-5p (and other miRNAs w/seed GGCAGUG)	--	mmu-miR-34a_st	-1.742	0.0193	0.6
miR-7a-5p (and other miRNAs w/seed GGAAGAC)	--	mmu-miR-7b_st	2.248	0.0265	0.6
Symbol	Entrez Gene Name	Illumina Probe ID	Fold Change at 120h	p Value	FDR
14-3-3	--	--
Ant	--	--
BCL2	B-cell CLL/lymphoma 2	ILMN_2706514	1.043	0.00916	1
Cadherin	--	--
caspase	--	--
Cg	--	--
Creb	--	--
DEPTOR	DEP domain containing MTOR-interacting protein	ILMN_3163001	-1.037	0.0436	1
DUSP4	dual specificity phosphatase 4	ILMN_2689731	1.035	0.00252	1
ERK1/2	--	--
FGF9	fibroblast growth factor 9	ILMN_2648289	-1.064	7.52e-05	0.315
histone deacetylase	--	--
Hsp27	--	--
HTRA2	HtrA serine peptidase 2	ILMN_2688944	1.048	0.0121	1
ICMT	isoprenylcysteine carboxyl methyltransferase	ILMN_2791410	-1.063	0.00795	1
MAP2K7	mitogen-activated protein kinase kinase 7	ILMN_3102163	-1.048	0.00764	1
MAP2K1/2	--	--
Mek	--	--
NUDT2	nudix hydrolase 2	ILMN_1259148	1.054	0.0139	1
OBFC1	oligonucleotide/oligosaccharide binding fold containing 1	ILMN_2702575	1.032	0.0332	1
p70 S6k	--	--
PDCD2	programmed cell death 2	ILMN_2648170	1.066	0.0231	1
phosphatase	--	--
PP2A	--	--
Ppp2c	--	--
PPP2R2C	protein phosphatase 2 regulatory subunit B, gamma	ILMN_1228308	-1.073	0.0206	1
RIT1	Ras-like without CAAX 1	ILMN_1228359	-1.045	0.0427	1
SCRIB	scribbled planar cell polarity protein	ILMN_2828731	1.05	0.0428	1
SIRPA	signal regulatory protein alpha	ILMN_2722996	-1.063	0.0122	1
SMAD3	SMAD family member 3	ILMN_2938893	-1.106	0.00897	1
Smad2/3	--	--
TCF	--	--
ZEB1	zinc finger E-box binding homeobox 1	ILMN_2492500	1.062	0.0304	1

## Sheet: AMY_8hDEmiR_120hDEtargets_1
AMY 8hDEmiR_120hDEtargets network 1
Symbol	Entrez Gene Name	Affymetrix Probe ID	Fold Change at 8h	p Value	FDR
miR-16-5p (and other miRNAs w/seed AGCAGCA)	--	mmu-miR-1907_st	-1.686	0.0198	0.999
Symbol	Entrez Gene Name	Illumina Probe ID	Fold Change at 120h	p Value	FDR
14-3-3	--	--
ABHD10	abhydrolase domain containing 10	ILMN_1231518	1.036	0.0294	1
Alp	--	--
ANKS1A	ankyrin repeat and sterile alpha motif domain containing 1A	ILMN_1220446	-1.03	0.0238	1
Ant	--	--
BCL2	B-cell CLL/lymphoma 2	ILMN_2706514	1.043	0.00916	1
caspase	--	--
Cg	--	--
DLL1	delta-like 1 (Drosophila)	ILMN_2721188	1.022	0.02	1
DNAJC18	DnaJ heat shock protein family (Hsp40) member C18	ILMN_2615369	-1.038	0.00539	1
ERK1/2	--	--
estrogen receptor	--	--
FGF9	fibroblast growth factor 9	ILMN_2648289	-1.064	7.52e-05	0.315
FLOT2	flotillin 2	ILMN_2617384	1.036	0.00856	1
Hdac	--	--
HISTONE	--	--
Histone h3	--	--
HSP	--	--
Hsp70	--	--
Hsp90	--	--
HSPA1A/HSPA1B	heat shock protein family A (Hsp70) member 1A	ILMN_2829594	1.038	0.0217	1
HSPA4L	heat shock protein family A (Hsp70) member 4 like	ILMN_1230843	1.03	0.0489	1
HTRA2	HtrA serine peptidase 2	ILMN_2688944	1.048	0.0121	1
NCSTN	nicastrin	ILMN_2914418	-1.051	0.012	1
NOS1	nitric oxide synthase 1	ILMN_2770096	-1.027	0.00387	1
Notch	--	--
ONECUT2	one cut homeobox 2	ILMN_2693913	1.037	0.0144	1
PARP	--	--
RAB9B	RAB9B, member RAS oncogene family	ILMN_2977871	1.068	0.0352	1
RICTOR	RPTOR independent companion of MTOR complex 2	ILMN_1241522	-1.08	0.0133	1
SMAD3	SMAD family member 3	ILMN_2938893	-1.106	0.00897	1
SUDS3	SDS3 homolog, SIN3A corepressor complex component	ILMN_2609948	-1.061	0.012	1
Ubiquitin	--	--
VAMP8	vesicle associated membrane protein 8	ILMN_2499400	-1.036	0.0344	1

## Sheet: AMY_120hDEmiR_120hDEtargets_1
AMY 120hDEmiR_120hDEtargets network 1
Symbol	Entrez Gene Name	Affymetrix Probe ID	Fold Change at 120h	p Value	FDR
miR-132-3p (and other miRNAs w/seed AACAGUC)	--	mmu-miR-132_st	1.089	0.0483	0.987
miR-181a-5p (and other miRNAs w/seed ACAUUCA)	--	mmu-miR-181b_st	-1.082	0.0496	0.987
Symbol	Entrez Gene Name	Illumina Probe ID	Fold Change at 120h	p Value	FDR
ADRBK1	adrenergic, beta, receptor kinase 1	ILMN_3000318	-1.052	0.045	1
Akt	--	--
Aldh1a7	aldehyde dehydrogenase family 1, subfamily A7	--
ATP2B3	ATPase plasma membrane Ca2+ transporting 3	ILMN_2677687	-1.041	0.0202	1
BCL2	B-cell CLL/lymphoma 2	ILMN_2706514	1.043	0.00916	1
Calmodulin	--	--
CDC73	cell division cycle 73	ILMN_1216938	-1.026	0.0314	1
Creb	--	--
DEPTOR	DEP domain containing MTOR-interacting protein	ILMN_3163001	-1.037	0.0436	1
ERK	--	--
ERK1/2	--	--
HISTONE	--	--
Histone h3	--	--
Histone h4	--	--
IGK	immunoglobulin kappa locus	--
IL12 (family)	--	--
Insulin	--	--
Jnk	--	--
KLHL2	kelch like family member 2	ILMN_2686047	-1.02	0.024	1
NIPBL	NIPBL, cohesin loading factor	ILMN_3124374	-1.025	0.0283	1
NPAT	nuclear protein, co-activator of histone transcription	--
PI3K (complex)	--	--
Pkc(s)	--	--
POU2F1	POU class 2 homeobox 1	ILMN_3127178	1.038	0.00187	1
RYR3	ryanodine receptor 3	ILMN_3150366	1.069	0.0482	1
SEPP1	selenoprotein P, plasma, 1	--
SESN2	sestrin 2	--
SH3GLB1	SH3 domain containing GRB2 like endophilin B1	ILMN_1250213	1.042	0.0235	1
SLA	Src-like-adaptor	ILMN_3118707	1.048	0.0456	1
SLC1A2	solute carrier family 1 member 2	ILMN_2642339	-1.023	0.0268	1
SPRED1	sprouty related EVH1 domain containing 1	ILMN_2490252	-1.054	0.0412	1
SRCIN1	SRC kinase signaling inhibitor 1	ILMN_2771584	1.022	0.0311	1
SUDS3	SDS3 homolog, SIN3A corepressor complex component	ILMN_2609948	-1.061	0.012	1

## Sheet: NAC_0hDEmiR_120hDEtargets_2
NAC 0hDEmiR_120hDEtargets network 2
Symbol	Entrez Gene Name	Affymetrix Probe ID	Fold Change at 0h	p Value	FDR
miR-146a-5p (and other miRNAs w/seed GAGAACU)	--	mmu-miR-146a_st	-1.524	0.0405	0.851
miR-193a-3p (and other miRNAs w/seed ACUGGCC)	--	mmu-miR-193_st	-1.616	0.018	0.851
miR-30a-3p (and other miRNAs w/seed UUUCAGU)	--	mmu-miR-30e-star_st	-1.379	0.0326	0.851
miR-34a-5p (and other miRNAs w/seed GGCAGUG)	--	mmu-miR-449b_st	1.144	0.0422	0.851
Symbol	Entrez Gene Name	Illumina Probe ID	Fold Change at 120h	p Value	FDR
26s Proteasome	--	--
AMPK	--	--
ASIC1	acid sensing ion channel subunit 1	ILMN_2643241	-1.068	0.013	0.999
AXIN2	axin 2	ILMN_2896314	-1.038	0.0313	0.999
calpain	--	--
caspase	--	--
DNAJA1	DnaJ heat shock protein family (Hsp40) member A1	ILMN_2800446	1.027	0.0188	0.999
DNAJC24	DnaJ heat shock protein family (Hsp40) member C24	ILMN_2839303	1.044	0.0333	0.999
ERK	--	--
FABP3	fatty acid binding protein 3	ILMN_2887630	-1.101	0.0043	0.999
FSH	--	--
Gsk3	--	--
HSP	--	--
Hsp70	--	--
Hsp90	--	--
Insulin	--	--
KLC1	kinesin light chain 1	ILMN_2671411	-1.086	0.0021	0.999
LAMP2	lysosomal associated membrane protein 2	ILMN_1217454	1.066	0.0028	0.999
Lh	--	--
MAPT	microtubule associated protein tau	ILMN_3107817	-1.038	0.0405	0.999
MICU1	mitochondrial calcium uptake 1	ILMN_2686513	-1.053	0.0192	0.999
NFkB (complex)	--	--
NT5C2	5'-nucleotidase, cytosolic II	ILMN_2788065	-1.023	0.0372	0.999
PAIP2	poly(A) binding protein interacting protein 2	ILMN_1258515	1.075	0.0368	0.999
Pro-inflammatory Cytokine	--	--
PTPRE	protein tyrosine phosphatase, receptor type E	ILMN_1254630	1.083	0.0144	0.999
RAB14	RAB14, member RAS oncogene family	ILMN_2588572	1.072	0.0362	0.999
SH3GL2	SH3 domain containing GRB2 like 2	ILMN_2701701	-1.059	0.0114	0.999
Tgf beta	--	--
TMOD1	tropomodulin 1	ILMN_2977404	-1.099	0.0051	0.999
TOP1	topoisomerase (DNA) I	ILMN_2521065	-1.04	0.0496	0.999

## Sheet: NAC_8hDEmiR_120hDEtargets_1
NAC 8hDEmiR_120hDEtargets network 1
Symbol	Entrez Gene Name	Affymetrix Probe ID	Fold Change at 8h	p Value	FDR
miR-17-5p (and other miRNAs w/seed AAAGUGC)	--	mmu-miR-93_st	-1.153	0.02	0.969
miR-30c-5p (and other miRNAs w/seed GUAAACA)	--	mmu-miR-384-5p_st	-1.339	0.0229	0.969
Symbol	Entrez Gene Name	Illumina Probe ID	Fold Change at 120h	p Value	FDR
14-3-3	--	--
ADCY	--	--
ADRB	--	--
BNIP2	BCL2/adenovirus E1B 19kDa interacting protein 2	ILMN_3163063	-1.044	0.0327	0.999
CDK8	cyclin-dependent kinase 8	ILMN_2726092	-1.044	0.0457	0.999
Cg	--	--
CYP46A1	cytochrome P450 family 46 subfamily A member 1	ILMN_2781557	-1.054	0.0154	0.999
CYTH3	cytohesin 3	ILMN_2791746	-1.055	0.0235	0.999
Dynein	--	--
ERK1/2	--	--
FSH	--	--
G protein alphai	--	--
GIPC1	GIPC PDZ domain containing family member 1	ILMN_1225966	-1.047	0.00332	0.999
GNAI2	G protein subunit alpha i2	ILMN_2908855	1.071	0.0302	0.999
GNAO1	G protein subunit alpha o1	ILMN_2773191	-1.079	0.0358	0.999
GTPase	--	--
HK2	hexokinase 2	ILMN_1239397	1.042	0.0212	0.999
KLHL6	kelch like family member 6	ILMN_2619528	1.044	0.0111	0.999
let-7a-5p (and other miRNAs w/seed GAGGUAG)	--	mmu-let-7b_st	-1.095	0.0463	0.969
Lh	--	--
LRRN1	leucine rich repeat neuronal 1	ILMN_2759736	1.054	0.0353	0.999
MAP2K1/2	--	--
MED28	mediator complex subunit 28	ILMN_2637365	1.094	0.0027	0.999
mediator	--	--
MSMO1	methylsterol monooxygenase 1	ILMN_2823778	-1.121	0.0259	0.999
MYO10	myosin X	ILMN_2823011	1.028	0.0227	0.999
PGM1	phosphoglucomutase 1	ILMN_2788673	1.083	0.0114	0.999
PTPRE	protein tyrosine phosphatase, receptor type E	ILMN_1254630	1.083	0.0144	0.999
RASSF2	Ras association domain family member 2	ILMN_1226997	1.053	0.00588	0.999
RGS16	regulator of G-protein signaling 16	ILMN_2600744	-1.075	0.00518	0.999
SLC25A32	solute carrier family 25 member 32	ILMN_1235842	-1.025	0.0233	0.999
SPCS3	signal peptidase complex subunit 3	ILMN_2787085	1.037	0.0321	0.999
STK24	serine/threonine kinase 24	ILMN_2749235	1.04	0.0139	0.999
ZFC3H1	zinc finger C3H1-type containing	ILMN_2597899	1.051	0.0415	0.999

## Sheet: NAC_8hDEmiR_120hDEtargets_2
NAC 8hDEmiR_120hDEtargets network 2
Symbol	Entrez Gene Name	Illumina Probe ID	Fold Change at 120h	p Value	FDR
ADARB1	adenosine deaminase, RNA specific B1	ILMN_1243711	-1.027	0.00764	0.999
alcohol group acceptor phosphotransferase	--	--
Alp	--	--
Calcineurin protein(s)	--	--
calpain	--	--
CaMKII	--	--
CDK8	cyclin-dependent kinase 8	ILMN_2726092	-1.044	0.0457	0.999
CERS2	ceramide synthase 2	ILMN_2893999	1.072	0.0112	0.999
Creb	--	--
Gsk3	--	--
HOXA13	homeobox A13	ILMN_3087004	-1.021	0.0481	0.999
Hsp27	--	--
Hsp70	--	--
LAMP2	lysosomal associated membrane protein 2	ILMN_1217454	1.066	0.0028	0.999
LIMK2	LIM domain kinase 2	ILMN_2728634	-1.022	0.0177	0.999
LUC7L3	LUC7 like 3 pre-mRNA splicing factor	ILMN_2798797	1.057	0.0199	0.999
MAML1	mastermind like transcriptional coactivator 1	ILMN_2841043	-1.019	0.0301	0.999
MAP1B	microtubule associated protein 1B	ILMN_2750248	-1.037	0.0184	0.999
MAP2K4	mitogen-activated protein kinase kinase 4	ILMN_2920549	-1.053	0.0463	0.999
MAP3K12	mitogen-activated protein kinase kinase kinase 12	ILMN_2725370	-1.042	0.0183	0.999
MAPT	microtubule associated protein tau	ILMN_3107817	-1.038	0.0405	0.999
NCAM1	neural cell adhesion molecule 1	ILMN_2722864	1.072	0.0359	0.999
NFkB (complex)	--	--
NKIRAS1	NFKB inhibitor interacting Ras-like 1	ILMN_2656189	1.021	0.0396	0.999
PDGF BB	--	--
PP2A	--	--
Ppp2c	--	--
RPS6KA1	ribosomal protein S6 kinase A1	ILMN_2975718	1.075	0.01	0.999
Sapk	--	--
SEMA3A	semaphorin 3A	ILMN_2684289	-1.051	0.0113	0.999
TRIOBP	TRIO and F-actin binding protein	ILMN_2519677	1.048	0.0201	0.999
VAPA	VAMP associated protein A	ILMN_2485148	1.11	0.00403	0.999
WNT5A	Wnt family member 5A	ILMN_2511913	-1.024	0.04	0.999
ZMYND11	zinc finger MYND-type containing 11	ILMN_2472861	-1.065	0.0409	0.999
ZNF236	zinc finger protein 236	ILMN_2498787	1.053	0.000681	0.999

## Sheet: NAC_120hDEmiR_120hDEtargets_1
NAC 120hDEmiR_120hDEtargets network 1
Symbol	Entrez Gene Name	Affymetrix Probe ID	Fold Change at 120h	p Value	FDR
miR-7a-5p (and other miRNAs w/seed GGAAGAC)	--	mmu-miR-7b_st	1.788	0.0163	0.968
miR-92a-3p (and other miRNAs w/seed AUUGCAC)	--	mmu-miR-25_st	1.321	0.0411	0.968
Symbol	Entrez Gene Name	Illumina Probe ID	Fold Change at 120h	p Value	FDR
Actin	--	--
Alp	--	--
CaMKII	--	--
Collagen(s)	--	--
CTSH	cathepsin H	ILMN_2872058	1.071	0.00784	0.999
CYTH3	cytohesin 3	ILMN_2791746	-1.055	0.0235	0.999
Dynein	--	--
ERK1/2	--	--
Fibrinogen	--	--
GIPC1	GIPC PDZ domain containing family member 1	ILMN_1225966	-1.047	0.00332	0.999
GNAI2	G protein subunit alpha i2	ILMN_2908855	1.071	0.0302	0.999
Laminin	--	--
MAML1	mastermind like transcriptional coactivator 1	ILMN_2841043	-1.019	0.0301	0.999
MAP1B	microtubule associated protein 1B	ILMN_2750248	-1.037	0.0184	0.999
OBFC1	oligonucleotide/oligosaccharide binding fold containing 1	ILMN_2702575	-1.033	0.0391	0.999
OSBPL2	oxysterol binding protein like 2	ILMN_1259132	1.049	0.006	0.999
p70 S6k	--	--
Pdgf (complex)	--	--
PDGF BB	--	--
Pka	--	--
PLC	--	--
PP2A	--	--
Rap1	--	--
RAP1B	RAP1B, member of RAS oncogene family	ILMN_1229741	1.061	0.0214	0.999
RASSF2	Ras association domain family member 2	ILMN_1226997	1.053	0.00588	0.999
RPS6KA1	ribosomal protein S6 kinase A1	ILMN_2975718	1.075	0.01	0.999
Rsk	--	--
SEMA3A	semaphorin 3A	ILMN_2684289	-1.051	0.0113	0.999
SLC9A1	solute carrier family 9 member A1	ILMN_2770471	-1.05	0.029	0.999
TMEM119	transmembrane protein 119	ILMN_3001322	1.064	0.00619	0.999
TSH	--	--
WASF3	WAS protein family member 3	ILMN_2515285	-1.023	0.0364	0.999
ZFP36L1	ZFP36 ring finger protein-like 1	ILMN_1247853	1.051	0.0286	0.999

## Sheet: PFC_0hDEmiR_120hDEtargets_1
PFC 0hDEmiR_120hDEtargets network 1
Symbol	Entrez Gene Name	Illumina Probe ID	Fold Change at 120h	p Value	FDR
ACTR1A	ARP1 actin-related protein 1 homolog A, centractin alpha	ILMN_2728697	1.055	0.0304	0.988
AMIGO1	adhesion molecule with Ig-like domain 1	ILMN_1214975	1.074	0.0195	0.933
ARHGAP1	Rho GTPase activating protein 1	ILMN_2786160	1.086	0.00207	0.783
ATP6V1E1	ATPase H+ transporting V1 subunit E1	ILMN_2663872	-1.072	0.00334	0.787
BICD2	BICD cargo adaptor 2	ILMN_3119245	1.059	0.0152	0.91
Calcineurin protein(s)	--	--
CAMK2D	calcium/calmodulin dependent protein kinase II delta	ILMN_3119478	1.042	0.0125	0.898
CaMKII	--	--
Cbp/p300	--	--
Cofilin	--	--
DGKA	diacylglycerol kinase alpha	ILMN_2940446	1.031	0.0309	0.989
Dynein	--	--
E2F5	E2F transcription factor 5	ILMN_2953596	-1.108	0.0242	0.947
ERK1/2	--	--
F Actin	--	--
FNDC3B	fibronectin type III domain containing 3B	ILMN_2862567	1.036	0.0477	0.995
Holo RNA polymerase II	--	--
HOXA13	homeobox A13	ILMN_3087004	1.03	0.0204	0.933
ICK	intestinal cell (MAK-like) kinase	ILMN_1248854	-1.033	0.0424	0.995
IKBKB	inhibitor of kappa light polypeptide gene enhancer in B-cells, kinase beta	ILMN_2589556	1.035	0.019	0.933
Ikk (family)	--	--
LIN54	lin-54 DREAM MuvB core complex component	ILMN_2793616	-1.054	0.0146	0.898
LRRFIP1	leucine rich repeat (in FLII) interacting protein 1	ILMN_1232861	-1.041	0.0262	0.953
PAFAH1B1	platelet activating factor acetylhydrolase 1b regulatory subunit 1	ILMN_2640401	-1.066	0.0133	0.898
PARVA	parvin alpha	ILMN_1242472	-1.046	0.0398	0.995
RASGRF1	Ras protein specific guanine nucleotide releasing factor 1	ILMN_3132050	1.049	0.0311	0.989
RGMA	repulsive guidance molecule family member a	ILMN_1214500	-1.045	0.0443	0.995
SMAD1	SMAD family member 1	ILMN_2671572	-1.074	0.00478	0.787
Smad1/5/8	--	--
Sos	--	--
Sox	--	--
SOX7	SRY-box 7	ILMN_2889482	1.028	0.0104	0.868
SOX9	SRY-box 9	ILMN_3007428	1.05	0.019	0.933
SRF	serum response factor	ILMN_2988299	1.113	0.000914	0.728
VLDLR	very low density lipoprotein receptor	ILMN_1218264	1.072	0.0238	0.947
ZIC3	Zic family member 3	ILMN_2440242	-1.089	0.0189	0.933
		n8C@21OiLx*

[truncated: 3 more sheets: PFC_0hDEmiR_120hDEtargets_2, PFC_8hDEmiR_120hDEtargets_1, PFC_120hDEmiR_120hDEtargets_1]
