# Supplementary material for: Long-term ethanol exposure: Temporal pattern of microRNA expression and associated mRNA gene networks in mouse brain
Source: PLoS One. 2018 Jan 9;13(1):e0190841. doi: 10.1371/journal.pone.0190841 (PMC5760035; doi:10.1371/journal.pone.0190841)
Supplement: S4 Fig — Networks were created from each cluster of microRNAs and their associated targets DE at any time point, emphasizing those targets dysregulated at 120h. Font color indicates time of DE (nominal p < 0.05). Maroon = DE at 0h, green = DE at 8h, blue = DE at 120h, gray = not DE at any time point. Solid and dashed lines indicate direct and indirect relationships, respectively. Hub genes are highlighted with a light blue box; their relationships to other molecules are indicated by a pink line. Molecules are colored to indicate direction of dysregulation (treated vs control) at the time point listed in the table. Red = upregulated, green = downregulated. Data are exported from IPA and thus utilize human gene nomenclature. (XLSX) [file pone.0190841.s004.xlsx]

## Sheet: Legend
S4 Fig. Cluster-based microRNA-mRNA networks constructed in IPA. Networks were created from each cluster of microRNAs and their associated targets DE at any time point, emphasizing those targets dysregulated at 120h. Font color indicates time of DE (nominal p < 0.05). Maroon = DE at 0h, green = DE at 8h, blue = DE at 120h, gray = not DE at any time point. Solid and dashed lines indicate direct an…

## Sheet: AMY Cluster1
AMY Cluster1
Symbol	Entrez Gene Name	Affymetrix/Illumina Probe ID	Expression Log Ratio	P Value	FDR	Time DE
ABCD3	ATP binding cassette subfamily D member 3	ILMN_2925281	0.055	3.87E-02	1.00E00	120h		Hub gene in network
ABHD12	abhydrolase domain containing 12	ILMN_2774267	0.133	4.05E-04	1.59E-02	8h		Genes in bold are connected to hub genes
ADGRL1	adhesion G protein-coupled receptor L1	ILMN_2783852	-0.151	4.75E-02	1.00E00	120h
ADRBK1	adrenergic, beta, receptor kinase 1	ILMN_3000318	-0.074	4.50E-02	1.00E00	120h
ANKS1A	ankyrin repeat and sterile alpha motif domain containing 1A	ILMN_1220446	-0.043	2.38E-02	1.00E00	120h
ARRDC3	arrestin domain containing 3	--
ASPHD2	aspartate beta-hydroxylase domain containing 2	ILMN_3162247	-0.063	2.16E-02	1.00E00	120h
ATP2B3	ATPase, Ca++ transporting, plasma membrane 3	ILMN_2677687	-0.058	2.02E-02	1.00E00	120h
BCL2	B-cell CLL/lymphoma 2	ILMN_2706514	0.061	9.16E-03	1.00E00	120h
C11orf73	chromosome 11 open reading frame 73	ILMN_3162224	0.058	4.06E-02	1.00E00	120h
C7orf60	chromosome 7 open reading frame 60	--
CDC73	cell division cycle 73	ILMN_1216938	-0.037	3.14E-02	1.00E00	120h
CDS1	CDP-diacylglycerol synthase 1	ILMN_2919860	0.057	3.33E-02	1.00E00	120h
CDYL	chromodomain protein, Y-like	ILMN_2633511	-0.029	4.23E-02	1.00E00	120h
CNOT2	CCR4-NOT transcription complex subunit 2	ILMN_1241657	0.103	1.66E-02	1.00E00	120h
CTNND2	catenin delta 2	ILMN_2634520	-0.050	2.26E-02	1.00E00	120h
dantrolene	--	--
DCAF11	DDB1 and CUL4 associated factor 11	ILMN_1212975	-0.056	4.96E-02	1.00E00	120h
DEPTOR	DEP domain containing MTOR-interacting protein	ILMN_3163001	-0.052	4.36E-02	1.00E00	120h
DLL1	delta-like 1 (Drosophila)	ILMN_2721188	0.032	2.00E-02	1.00E00	120h
DNAJC18	DnaJ heat shock protein family (Hsp40) member C18	ILMN_2615369	-0.054	5.39E-03	1.00E00	120h
ELK3	ELK3, ETS-domain protein (SRF accessory protein 2)	ILMN_3119014	0.086	1.74E-03	4.22E-02	8h
EMP1	epithelial membrane protein 1	ILMN_2642913	0.041	1.66E-02	1.00E00	120h
ENPP6	ectonucleotide pyrophosphatase/phosphodiesterase 6	ILMN_2766894	-0.210	1.58E-05	1.99E-01	120h
EPN2	epsin 2	ILMN_1244006	-0.079	2.31E-02	1.00E00	120h
EXTL3	exostosin-like glycosyltransferase 3	ILMN_1239857	-0.082	1.72E-02	1.00E00	120h
FBXO34	F-box protein 34	ILMN_2747552	-0.087	4.80E-02	1.00E00	120h
FGF9	fibroblast growth factor 9	ILMN_2648289	-0.090	7.52E-05	3.15E-01	120h
FLOT2	flotillin 2	ILMN_2617384	0.050	8.56E-03	1.00E00	120h
FOXG1	forkhead box G1	ILMN_2599125	-0.157	1.24E-02	1.00E00	120h
Foxo	--	--
GADD45A	growth arrest and DNA damage inducible alpha	ILMN_2947568	0.051	7.38E-04	1.00E00	120h
GOSR2	golgi SNAP receptor complex member 2	ILMN_1224380	-0.060	2.33E-02	1.00E00	120h
HCN1	hyperpolarization activated cyclic nucleotide gated potassium channel 1	--
HSPA1A/HSPA1B	heat shock protein family A (Hsp70) member 1A	ILMN_2829594	0.053	2.17E-02	1.00E00	120h
HSPA4L	heat shock protein family A (Hsp70) member 4 like	ILMN_1230843	0.042	4.89E-02	1.00E00	120h
JAZF1	JAZF zinc finger 1	ILMN_1220232	0.097	6.29E-03	1.00E00	120h
KDM4C	lysine (K)-specific demethylase 4C	ILMN_2686994	-0.064	6.35E-03	1.00E00	120h
KDM5D	lysine (K)-specific demethylase 5D	ILMN_1224210	-0.042	2.49E-02	1.00E00	120h
KIAA1191	KIAA1191	ILMN_2943685	-0.053	2.38E-02	1.00E00	120h
KLHL2	kelch like family member 2	ILMN_2686047	-0.029	2.40E-02	1.00E00	120h
LDAH	lipid droplet associated hydrolase	ILMN_2633457	-0.175	1.14E-03	2.31E-02	0h
LRIG1	leucine-rich repeats and immunoglobulin-like domains 1	ILMN_2640862	-0.375	9.10E-10	1.64E-06	8h
M6PR	mannose-6-phosphate receptor (cation dependent)	ILMN_1238376	-0.141	2.28E-03	1.00E00	120h
miR-130a-3p (and other miRNAs w/seed AGUGCAA)	--	mmu-miR-130b_st	-0.730	6.50E-03	6.00E-01	0h
miR-148a-3p (and other miRNAs w/seed CAGUGCA)	--	mmu-miR-148a_st	0.700	1.78E-02	9.99E-01	8h
miR-181a-5p (and other miRNAs w/seed ACAUUCA)	--	mmu-miR-181b_st	-0.120	2.71E-02	6.00E-01	0h
miR-187-3p (miRNAs w/seed CGUGUCU)	--	mmu-miR-187_st	-0.430	1.41E-02	6.00E-01	0h
miR-34a-5p (and other miRNAs w/seed GGCAGUG)	--	mmu-miR-34a_st	-0.800	1.93E-02	6.00E-01	0h
miR-431-5p (and other miRNAs w/seed GUCUUGC)	--	mmu-miR-431_st	-0.250	1.74E-02	6.00E-01	0h
MYNN	myoneurin	ILMN_2641013	0.046	8.67E-03	1.00E00	120h
NDUFA7	NADH:ubiquinone oxidoreductase subunit A7	--
NEDD4L	neural precursor cell expressed, developmentally down-regulated 4-like, E3 ubiquitin protein ligase	ILMN_2878501	-0.068	4.49E-02	1.00E00	120h
NEURL1B	neuralized E3 ubiquitin protein ligase 1B	ILMN_1245335	-0.129	2.08E-04	1.05E-02	8h
NIPBL	Nipped-B homolog (Drosophila)	ILMN_3124374	-0.036	2.83E-02	1.00E00	120h
NOS1	nitric oxide synthase 1	ILMN_2770096	-0.038	3.87E-03	1.00E00	120h
OBFC1	oligonucleotide/oligosaccharide-binding fold containing 1	ILMN_2702575	0.046	3.32E-02	1.00E00	120h
ONECUT2	one cut homeobox 2	ILMN_2693913	0.082	3.35E-04	1.01E-02	0h
PCDHA11	protocadherin alpha 11	ILMN_2946047	-0.026	3.79E-02	1.00E00	120h
PEX5L	peroxisomal biogenesis factor 5-like	ILMN_2617930	-0.054	1.50E-02	1.00E00	120h
POU2F1	POU class 2 homeobox 1	ILMN_3127178	0.054	1.87E-03	1.00E00	120h
PPP1R15B	protein phosphatase 1 regulatory subunit 15B	ILMN_2705604	0.029	4.53E-02	1.00E00	120h
PQLC1	PQ loop repeat containing 1	ILMN_2592266	-0.139	5.37E-04	1.92E-02	8h
PRKAB1	protein kinase, AMP-activated, beta 1 non-catalytic subunit	ILMN_2653081	0.083	7.82E-04	1.85E-02	0h
PRR15	proline rich 15	ILMN_2649456	-0.125	3.75E-06	8.03E-04	8h
RAB24	RAB24, member RAS oncogene family	ILMN_2747912	0.086	1.86E-02	1.00E00	120h
RAB9B	RAB9B, member RAS oncogene family	ILMN_2977871	0.095	3.52E-02	1.00E00	120h
RAP1GAP	RAP1 GTPase activating protein	ILMN_2942117	0.066	5.00E-02	1.00E00	120h
RICTOR	RPTOR independent companion of MTOR, complex 2	ILMN_1241522	-0.111	1.33E-02	1.00E00	120h
RIMKLA	ribosomal modification protein rimK-like family member A	ILMN_2879195	-0.122	6.44E-04	2.21E-02	8h
RNF103-CHMP3	RNF103-CHMP3 readthrough	--
RUBCN	RUN domain and cysteine-rich domain containing, Beclin 1-interacting protein	ILMN_2741006	-0.144	2.79E-04	1.25E-02	8h
RYR3	ryanodine receptor 3	ILMN_3150366	0.096	4.82E-02	1.00E00	120h
SCAI	suppressor of cancer cell invasion	ILMN_1229810	0.047	2.17E-02	1.00E00	120h
SGCB	sarcoglycan beta	ILMN_1255256	-0.049	3.72E-02	1.00E00	120h
SH3GLB1	SH3-domain GRB2-like endophilin B1	ILMN_1250213	0.059	2.35E-02	1.00E00	120h
SLA	Src-like-adaptor	ILMN_3118707	0.067	4.56E-02	1.00E00	120h
SNN	stannin	ILMN_2790373	0.159	7.00E-05	3.58E-03	0h
SNRK	SNF related kinase	ILMN_1259356	0.053	2.43E-02	1.00E00	120h
SPRED1	sprouty-related, EVH1 domain containing 1	ILMN_2490252	-0.077	4.12E-02	1.00E00	120h
SRCIN1	SRC kinase signaling inhibitor 1	ILMN_2771584	0.031	3.11E-02	1.00E00	120h
STIP1	stress induced phosphoprotein 1	ILMN_2603953	-0.228	4.06E-05	2.49E-03	0h
SUDS3	SDS3 homolog, SIN3A corepressor complex component	ILMN_2609948	-0.086	1.20E-02	1.00E00	120h
TMEM64	transmembrane protein 64	ILMN_2517060	-0.106	8.67E-04	2.70E-02	8h
TMEM165	transmembrane protein 165	--
TMEM55A	transmembrane protein 55A	ILMN_2695468	-0.163	8.80E-06	1.38E-03	8h
TMX3	thioredoxin-related transmembrane protein 3	ILMN_2624977	-0.053	1.85E-03	1.00E00	120h
TRAK2	trafficking protein, kinesin binding 2	ILMN_2872698	-0.091	3.31E-02	1.00E00	120h
TSEN15	tRNA splicing endonuclease subunit 15	ILMN_1243752	-0.101	1.14E-03	3.20E-02	8h
UBE2G1	ubiquitin conjugating enzyme E2G 1	ILMN_2453620	-0.079	4.04E-02	1.00E00	120h
UBP1	upstream binding protein 1 (LBP-1a)	ILMN_2746776	0.061	3.91E-02	1.00E00	120h
USP12	ubiquitin specific peptidase 12	ILMN_1236369	-0.039	1.91E-02	1.00E00	120h
USP6NL	USP6 N-terminal like	ILMN_1254995	-0.037	4.85E-02	1.00E00	120h
VPS37B	vacuolar protein sorting 37 homolog B (S. cerevisiae)	ILMN_2681670	-0.067	3.71E-02	1.00E00	120h
ZDHHC23	zinc finger, DHHC-type containing 23	--
ZEB1	zinc finger E-box binding homeobox 1	ILMN_2492500	-0.120	3.49E-03	4.63E-02	0h
ZFP82	ZFP82 zinc finger protein	ILMN_3097221	0.043	3.12E-02	1.00E00	120h
ZNF322	zinc finger protein 322	ILMN_2462791	-0.043	3.70E-02	1.00E00	120h

## Sheet: AMY Cluster2
AMY Cluster2
Symbol	Entrez Gene Name	Affymetrix/Illumina Probe ID	Expression Log Ratio	P Value	FDR	Time DE
ABTB1	ankyrin repeat and BTB (POZ) domain containing 1	ILMN_2699477	-0.056	3.75E-02	1.00E00	120h		Hub gene in network
ADGRL1	adhesion G protein-coupled receptor L1	ILMN_2783852	-0.151	4.75E-02	1.00E00	120h		Genes in bold are connected to hub genes
ADRBK1	adrenergic, beta, receptor kinase 1	ILMN_3000318	-0.074	4.50E-02	1.00E00	120h
AGGF1	angiogenic factor with G-patch and FHA domains 1	ILMN_2660898	-0.063	2.01E-03	4.58E-02	8h
ARMC7	armadillo repeat containing 7	ILMN_1234427	0.042	3.63E-02	1.00E00	120h
ATP2B3	ATPase, Ca++ transporting, plasma membrane 3	ILMN_2677687	-0.058	2.02E-02	1.00E00	120h
BCAN	brevican	ILMN_2636745	-0.063	2.81E-02	1.00E00	120h
BCL2	B-cell CLL/lymphoma 2	ILMN_2706514	0.061	9.16E-03	1.00E00	120h
CACNB2	calcium channel, voltage-dependent, beta 2 subunit	ILMN_2606862	0.059	1.81E-02	1.00E00	120h
CCDC120	coiled-coil domain containing 120	ILMN_2672543	-0.149	3.24E-05	3.10E-03	8h
CEP83	centrosomal protein 83kDa	ILMN_2757445	-0.119	2.73E-05	2.91E-03	8h
CNOT2	CCR4-NOT transcription complex subunit 2	ILMN_1241657	0.103	1.66E-02	1.00E00	120h
CRYBA4	crystallin beta A4	ILMN_1258732	0.090	1.53E-03	3.91E-02	8h
DHRS1	dehydrogenase/reductase (SDR family) member 1	ILMN_2639397	-0.121	9.81E-05	6.68E-03	8h
ERI2	ERI1 exoribonuclease family member 2	ILMN_1221039	0.044	4.57E-02	1.00E00	120h
FAM118A	family with sequence similarity 118 member A	ILMN_1213728	0.046	2.91E-02	1.00E00	120h
FGF9	fibroblast growth factor 9	ILMN_2648289	-0.090	7.52E-05	3.15E-01	120h
FLOT2	flotillin 2	ILMN_2617384	0.050	8.56E-03	1.00E00	120h
GALNT1	polypeptide N-acetylgalactosaminyltransferase 1	ILMN_2625680	-0.038	4.56E-02	1.00E00	120h
GART	phosphoribosylglycinamide formyltransferase, phosphoribosylglycinamide synthetase, phosphoribosylaminoimidazole synthetase	ILMN_2622163	-0.069	1.01E-03	2.16E-02	0h
GCNT1	glucosaminyl (N-acetyl) transferase 1, core 2	ILMN_1256299	0.035	4.07E-02	1.00E00	120h
GDNF	glial cell derived neurotrophic factor	ILMN_2659994	0.050	4.73E-03	1.00E00	120h
GSS	glutathione synthetase	ILMN_1227649	-0.056	2.25E-04	7.68E-03	0h
HSD3B7	hydroxy-delta-5-steroid dehydrogenase, 3 beta- and steroid delta-isomerase 7	ILMN_3114124	-0.082	1.86E-04	6.93E-03	0h
HTATIP2	HIV-1 Tat interactive protein 2	ILMN_2603834	0.149	1.41E-05	1.24E-03	0h
KCNH3	potassium channel, voltage gated eag related subfamily H, member 3	ILMN_2726397	0.141	1.06E-03	2.22E-02	0h
LRFN2	leucine rich repeat and fibronectin type III domain containing 2	ILMN_2651081	0.108	3.23E-03	4.38E-02	0h
LRRC8A	leucine-rich repeat containing 8 family member A	ILMN_2744193	0.159	2.16E-04	1.07E-02	8h
M6PR	mannose-6-phosphate receptor (cation dependent)	ILMN_1238376	-0.141	2.28E-03	1.00E00	120h
MAP2K7	mitogen-activated protein kinase kinase 7	ILMN_3102163	-0.068	7.64E-03	1.00E00	120h
miR-10a-5p (and other miRNAs w/seed ACCCUGU)	--	mmu-miR-10b_st	0.400	2.86E-02	9.99E-01	8h
miR-125b-5p (and other miRNAs w/seed CCCUGAG)	--	mmu-miR-351_st	0.420	4.44E-02	7.62E-01	0h
miR-504-5p (and other miRNAs w/seed GACCCUG)	--	mmu-miR-504_st	0.510	4.10E-02	9.99E-01	8h
MOBP	myelin-associated oligodendrocyte basic protein	ILMN_1223628	0.482	1.63E-04	9.02E-03	8h
NCSTN	nicastrin	ILMN_2914418	-0.072	1.20E-02	1.00E00	120h
ONECUT2	one cut homeobox 2	ILMN_2693913	0.082	3.35E-04	1.01E-02	0h
OPALIN	oligodendrocytic myelin paranodal and inner loop protein	ILMN_2824889	-0.314	1.60E-03	4.02E-02	8h
PIK3CD	phosphatidylinositol-4,5-bisphosphate 3-kinase catalytic subunit delta	ILMN_3128616	0.039	4.95E-02	1.00E00	120h
POFUT2	protein O-fucosyltransferase 2	ILMN_2615547	0.044	1.15E-02	1.00E00	120h
POU2F1	POU class 2 homeobox 1	ILMN_3127178	0.054	1.87E-03	1.00E00	120h
RHOT2	ras homolog family member T2	ILMN_2662962	-0.038	3.94E-02	1.00E00	120h
RIT1	Ras-like without CAAX 1	ILMN_1228359	0.140	3.99E-05	2.49E-03	0h
RNF121	ring finger protein 121	ILMN_2903529	0.072	1.50E-02	1.00E00	120h
SAMD11	sterile alpha motif domain containing 11	ILMN_1216690	0.039	1.07E-02	1.00E00	120h
SERP1	stress-associated endoplasmic reticulum protein 1	ILMN_2805945	0.118	2.01E-03	4.58E-02	8h
SERTM1	serine-rich and transmembrane domain containing 1	ILMN_2958067	0.181	5.15E-04	1.88E-02	8h
SNAPC3	small nuclear RNA activating complex polypeptide 3	ILMN_2903698	0.153	1.25E-03	3.40E-02	8h
SPATA24	spermatogenesis associated 24	ILMN_3103689	0.125	4.44E-06	5.43E-04	0h
SS18L2	synovial sarcoma translocation gene on chromosome 18-like 2	ILMN_2652971	0.113	1.61E-03	4.02E-02	8h
ST7L	suppression of tumorigenicity 7 like	ILMN_2645090	0.095	2.25E-03	3.50E-02	0h
SULT4A1	sulfotransferase family 4A member 1	ILMN_1258935	-0.061	2.61E-02	1.00E00	120h
TBC1D22A	TBC1 domain family member 22A	ILMN_2767791	-0.087	5.37E-04	1.92E-02	8h
THOC6	THO complex 6	ILMN_2778428	-0.071	8.54E-04	1.95E-02	0h
TMEM109	transmembrane protein 109	ILMN_2685275	-0.159	9.67E-04	2.89E-02	8h
UBE2G1	ubiquitin conjugating enzyme E2G 1	ILMN_2453620	-0.079	4.04E-02	1.00E00	120h
USP12	ubiquitin specific peptidase 12	ILMN_1236369	-0.039	1.91E-02	1.00E00	120h
USP38	ubiquitin specific peptidase 38	ILMN_3151631	-0.035	4.74E-02	1.00E00	120h
VPS37B	vacuolar protein sorting 37 homolog B (S. cerevisiae)	ILMN_2681670	-0.067	3.71E-02	1.00E00	120h

## Sheet: AMY Cluster3
AMY Cluster3
Symbol	Entrez Gene Name	Affymetrix/Illumina Probe ID	Expression Log Ratio	P Value	FDR	Time DE
ACTA2	actin, alpha 2, smooth muscle, aorta	ILMN_2693895	-0.360	5.60E-05	3.14E-03	0h		Hub gene in network
ARMC7	armadillo repeat containing 7	ILMN_1234427	0.042	3.63E-02	1.00E00	120h		Genes in bold are connected to hub genes
ARTN	artemin	ILMN_2941280	0.045	1.22E-03	2.40E-02	0h
BCAP29	B-cell receptor-associated protein 29	ILMN_2866752	-0.097	1.83E-03	4.34E-02	8h
BCL2	B-cell CLL/lymphoma 2	ILMN_2706514	0.061	9.16E-03	1.00E00	120h
C1orf43	chromosome 1 open reading frame 43	ILMN_2616956	0.095	3.24E-03	4.39E-02	0h
C8orf33	chromosome 8 open reading frame 33	ILMN_2863437	0.080	3.46E-02	1.00E00	120h
CAD	carbamoyl-phosphate synthetase 2, aspartate transcarbamylase, and dihydroorotase	ILMN_2761247	0.032	3.21E-02	1.00E00	120h
CASKIN1	CASK interacting protein 1	ILMN_1231762	-0.155	8.85E-05	6.29E-03	8h
CCDC149	coiled-coil domain containing 149	ILMN_2939517	0.156	1.40E-04	5.55E-03	0h
CTXN1	cortexin 1	ILMN_1255166	0.179	2.36E-03	3.61E-02	0h
DIEXF	digestive organ expansion factor homolog (zebrafish)	ILMN_2738031	-0.059	2.94E-03	4.17E-02	0h
ERLIN1	ER lipid raft associated 1	ILMN_1224256	-0.091	6.59E-04	2.23E-02	8h
EXTL3	exostosin-like glycosyltransferase 3	ILMN_1239857	-0.082	1.72E-02	1.00E00	120h
FAM127A	family with sequence similarity 127 member A	ILMN_2943972	0.079	4.21E-02	1.00E00	120h
FAM185A	family with sequence similarity 185 member A	ILMN_2893321	-0.130	7.73E-04	2.50E-02	8h
FAM189A1	family with sequence similarity 189 member A1	ILMN_2646045	0.142	8.33E-04	1.92E-02	0h
FAM19A5	family with sequence similarity 19 (chemokine (C-C motif)-like), member A5	ILMN_2732491	-0.077	3.89E-02	1.00E00	120h
FLOT2	flotillin 2	ILMN_2617384	0.050	8.56E-03	1.00E00	120h
ILVBL	ilvB (bacterial acetolactate synthase)-like	ILMN_2844376	0.056	2.05E-02	1.00E00	120h
KDM4C	lysine (K)-specific demethylase 4C	ILMN_2686994	-0.064	6.35E-03	1.00E00	120h
KIF1BP	KIF1 binding protein	ILMN_1255236	-0.070	4.74E-02	1.00E00	120h
LRRC75A	leucine rich repeat containing 75A	ILMN_3158698	-0.232	7.94E-07	2.50E-04	8h
LRRC8A	leucine-rich repeat containing 8 family member A	ILMN_2744193	0.159	2.16E-04	1.07E-02	8h
MAGEH1	MAGE family member H1	ILMN_2996941	-0.090	1.06E-04	4.68E-03	0h
MAP2K7	mitogen-activated protein kinase kinase 7	ILMN_3102163	-0.068	7.64E-03	1.00E00	120h
MAPK8IP1	mitogen-activated protein kinase 8 interacting protein 1	ILMN_2871628	-0.103	1.17E-03	1.00E00	120h
miR-21-5p (and other miRNAs w/seed AGCUUAU)	--	mmu-miR-21_st	1.550	1.35E-02	6.00E-01	0h
miR-2861 (and other miRNAs w/seed GGGCCUG)	--	mmu-miR-2861_st	0.350	2.73E-02	6.00E-01	0h
miR-3960 (and other miRNAs w/seed GCGGCGG)	--	mmu-miR-3960_st	0.250	4.91E-02	7.83E-01	0h
miR-486-3p (and other miRNAs w/seed GGGGCAG)	--	mmu-miR-486-star_st	0.770	4.15E-02	7.45E-01	0h
miR-6967-5p (and other miRNAs w/seed AGGGAGG)	--	mmu-miR-149-star_st	0.300	2.22E-02	6.00E-01	0h
miR-702-5p (and other miRNAs w/seed UGAGUGG)	--	mmu-miR-3102-star_st	0.700	3.56E-02	6.69E-01	0h
miR-7a-5p (and other miRNAs w/seed GGAAGAC)	--	mmu-miR-7b_st	1.170	2.65E-02	6.00E-01	0h
MRPL49	mitochondrial ribosomal protein L49	ILMN_2634295	-0.128	2.27E-04	1.10E-02	8h
MYNN	myoneurin	ILMN_2641013	0.046	8.67E-03	1.00E00	120h
NCSTN	nicastrin	ILMN_2914418	-0.072	1.20E-02	1.00E00	120h
NLN	neurolysin (metallopeptidase M3 family)	ILMN_2786567	-0.128	1.60E-04	8.94E-03	8h
NUDT2	nudix hydrolase 2	ILMN_1259148	0.075	1.39E-02	1.00E00	120h
ONECUT2	one cut homeobox 2	ILMN_2693913	0.082	3.35E-04	1.01E-02	0h
PCDHA11	protocadherin alpha 11	ILMN_2946047	-0.026	3.79E-02	1.00E00	120h
PDCD2	programmed cell death 2	ILMN_2648170	0.092	2.31E-02	1.00E00	120h
PHLDB1	pleckstrin homology-like domain, family B, member 1	ILMN_2724371	-0.152	1.07E-03	3.07E-02	8h
PI4KB	phosphatidylinositol 4-kinase, catalytic, beta	ILMN_2942857	0.032	4.67E-02	1.00E00	120h
PIK3CD	phosphatidylinositol-4,5-bisphosphate 3-kinase catalytic subunit delta	ILMN_3128616	0.039	4.95E-02	1.00E00	120h
PLEKHA7	pleckstrin homology domain containing A7	ILMN_2623199	0.038	2.75E-02	1.00E00	120h
PLEKHF1	pleckstrin homology and FYVE domain containing 1	ILMN_2644920	0.080	1.73E-04	9.33E-03	8h
PLIN4	perilipin 4	ILMN_2588249	1.079	1.20E-06	3.36E-04	8h
POFUT2	protein O-fucosyltransferase 2	ILMN_2615547	0.044	1.15E-02	1.00E00	120h
POU2F1	POU class 2 homeobox 1	ILMN_3127178	0.054	1.87E-03	1.00E00	120h
PPP2R2C	protein phosphatase 2 regulatory subunit B, gamma	ILMN_1228308	-0.102	2.06E-02	1.00E00	120h
PPP2R5B	protein phosphatase 2 regulatory subunit B', beta	ILMN_2620573	0.137	9.46E-04	2.85E-02	8h
PRRG2	proline rich Gla (G-carboxyglutamic acid) 2	ILMN_1245984	0.041	2.31E-02	1.00E00	120h
RAB9B	RAB9B, member RAS oncogene family	ILMN_2977871	0.095	3.52E-02	1.00E00	120h
RDH5	retinol dehydrogenase 5	ILMN_1221292	-0.065	1.16E-04	4.88E-03	0h
RDH12	retinol dehydrogenase 12 (all-trans/9-cis/11-cis)	ILMN_2836501	0.035	4.45E-02	1.00E00	120h
RHBDL3	rhomboid, veinlet-like 3 (Drosophila)	ILMN_2598805	0.091	2.25E-02	1.00E00	120h
RNF121	ring finger protein 121	ILMN_2903529	0.072	1.50E-02	1.00E00	120h
RUBCN	RUN domain and cysteine-rich domain containing, Beclin 1-interacting protein	ILMN_2741006	-0.144	2.79E-04	1.25E-02	8h
SAP30BP	SAP30 binding protein	ILMN_2604789	0.042	4.61E-02	1.00E00	120h
SCRIB	scribbled planar cell polarity protein	ILMN_2828731	0.070	4.28E-02	1.00E00	120h
SH3GLB1	SH3-domain GRB2-like endophilin B1	ILMN_1250213	0.059	2.35E-02	1.00E00	120h
SLC17A7	solute carrier family 17 (vesicular glutamate transporter), member 7	ILMN_2618244	0.452	8.09E-04	1.88E-02	0h
SMC1A	structural maintenance of chromosomes 1A	ILMN_2610835	0.053	4.18E-02	1.00E00	120h
SMDT1	single-pass membrane protein with aspartate-rich tail 1	ILMN_2648580	0.087	4.23E-02	1.00E00	120h
SNN	stannin	ILMN_2790373	0.159	7.00E-05	3.58E-03	0h
SRCIN1	SRC kinase signaling inhibitor 1	ILMN_2771584	0.031	3.11E-02	1.00E00	120h
SRD5A3	steroid 5 alpha-reductase 3	ILMN_1248812	0.082	2.96E-02	1.00E00	120h
STOML1	stomatin like 1	ILMN_1222000	-0.052	3.45E-02	1.00E00	120h
TMEM132A	transmembrane protein 132A	ILMN_1226606	0.318	7.95E-07	1.76E-04	0h
TNIP1	TNFAIP3 interacting protein 1	ILMN_2799361	0.046	1.79E-02	1.00E00	120h
UBE2G1	ubiquitin conjugating enzyme E2G 1	ILMN_2453620	-0.079	4.04E-02	1.00E00	120h
UBE2K	ubiquitin conjugating enzyme E2K	ILMN_2640742	0.092	4.43E-02	1.00E00	120h
XKR8	X-linked Kx blood group related 8	ILMN_2662990	-0.087	2.18E-03	4.80E-02	8h
ZCCHC3	zinc finger, CCHC domain containing 3	ILMN_1248465	0.075	2.36E-03	3.61E-02	0h

## Sheet: AMY Cluster4
AMY Cluster4
Symbol	Entrez Gene Name	Affymetrix/Illumina Probe ID	Expression Log Ratio	P Value	FDR	Time DE
ABHD10	abhydrolase domain containing 10	ILMN_1231518	0.052	2.94E-02	1.00E00	120h		Hub gene in network
ADGRL1	adhesion G protein-coupled receptor L1	ILMN_2783852	-0.151	4.75E-02	1.00E00	120h		Genes in bold are connected to hub genes
ADRBK1	adrenergic, beta, receptor kinase 1	ILMN_3000318	-0.074	4.50E-02	1.00E00	120h
ANKS1A	ankyrin repeat and sterile alpha motif domain containing 1A	ILMN_1220446	-0.043	2.38E-02	1.00E00	120h
Ant	--	--
AS3MT	arsenite methyltransferase	ILMN_1247626	-0.118	5.04E-06	5.92E-04	0h
ATP2B3	ATPase, Ca++ transporting, plasma membrane 3	ILMN_2677687	-0.058	2.02E-02	1.00E00	120h
ATP6V0C	ATPase, H+ transporting, lysosomal 16kDa, V0 subunit c	--
BCAN	brevican	ILMN_2636745	-0.063	2.81E-02	1.00E00	120h
BCAP29	B-cell receptor-associated protein 29	ILMN_2866752	-0.097	1.83E-03	4.34E-02	8h
BCL2	B-cell CLL/lymphoma 2	ILMN_2706514	0.061	9.16E-03	1.00E00	120h
BNIP2	BCL2/adenovirus E1B 19kDa interacting protein 2	--
C6orf120	chromosome 6 open reading frame 120	ILMN_3009738	0.050	3.02E-02	1.00E00	120h
CCDC25	coiled-coil domain containing 25	ILMN_1253682	0.047	3.10E-02	1.00E00	120h
CLNS1A	chloride channel, nucleotide-sensitive, 1A	ILMN_2691798	0.114	2.60E-03	1.00E00	120h
CNNM2	cyclin and CBS domain divalent metal cation transport mediator 2	ILMN_1226325	-0.055	4.49E-02	1.00E00	120h
CNOT2	CCR4-NOT transcription complex subunit 2	ILMN_1241657	0.103	1.66E-02	1.00E00	120h
DIEXF	digestive organ expansion factor homolog (zebrafish)	ILMN_2738031	-0.059	2.94E-03	4.17E-02	0h
DLL1	delta-like 1 (Drosophila)	ILMN_2721188	0.032	2.00E-02	1.00E00	120h
DNAJC18	DnaJ heat shock protein family (Hsp40) member C18	ILMN_2615369	-0.054	5.39E-03	1.00E00	120h
DOCK4	dedicator of cytokinesis 4	--
DUSP4	dual specificity phosphatase 4	ILMN_2689731	-0.063	1.13E-04	4.84E-03	0h
DYNC1LI2	dynein, cytoplasmic 1, light intermediate chain 2	--
E64d	--	--
EXTL3	exostosin-like glycosyltransferase 3	ILMN_1239857	-0.082	1.72E-02	1.00E00	120h
FGF9	fibroblast growth factor 9	ILMN_2648289	-0.090	7.52E-05	3.15E-01	120h
GALNT1	polypeptide N-acetylgalactosaminyltransferase 1	ILMN_2625680	-0.038	4.56E-02	1.00E00	120h
GOLM1	golgi membrane protein 1	ILMN_2623536	0.119	3.78E-05	3.40E-03	8h
HECTD2	HECT domain containing E3 ubiquitin protein ligase 2	ILMN_2839877	0.058	2.28E-02	1.00E00	120h
HSPA1A/HSPA1B	heat shock protein family A (Hsp70) member 1A	ILMN_2829594	0.053	2.17E-02	1.00E00	120h
HSPA4L	heat shock protein family A (Hsp70) member 4 like	ILMN_1230843	0.042	4.89E-02	1.00E00	120h
HTRA2	HtrA serine peptidase 2	ILMN_2688944	0.067	1.21E-02	1.00E00	120h
ICMT	isoprenylcysteine carboxyl methyltransferase	ILMN_2791410	-0.088	7.95E-03	1.00E00	120h
IDH3A	isocitrate dehydrogenase 3 (NAD+) alpha	ILMN_2740134	-0.182	1.72E-05	1.41E-03	0h
IDH3B	isocitrate dehydrogenase 3 (NAD+) beta	--
isocitrate dehydrogenase (NAD)	--	--
JAZF1	JAZF zinc finger 1	ILMN_1220232	0.097	6.29E-03	1.00E00	120h
KIAA1191	KIAA1191	ILMN_2943685	-0.053	2.38E-02	1.00E00	120h
LGALS7/LGALS7B	lectin, galactoside-binding, soluble, 7	--
LSM11	LSM11, U7 small nuclear RNA associated	--
M6PR	mannose-6-phosphate receptor (cation dependent)	ILMN_1238376	-0.141	2.28E-03	1.00E00	120h
MAMSTR	MEF2 activating motif and SAP domain containing transcriptional regulator	--
miR-132-3p (and other miRNAs w/seed AACAGUC)	--	mmu-miR-132_st	0.120	4.83E-02	9.87E-01	120h
miR-16-5p (and other miRNAs w/seed AGCAGCA)	--	mmu-miR-15a_st	-1.220	1.58E-02	6.00E-01	0h
miR-17-5p (and other miRNAs w/seed AAAGUGC)	--	mmu-miR-106b_st	-0.340	3.25E-02	6.42E-01	0h
miR-503-5p (miRNAs w/seed AGCAGCG)	--	--
miR-708-5p (and other miRNAs w/seed AGGAGCU)	--	mmu-miR-28_st	-0.880	2.43E-02	6.00E-01	0h
MLH3	mutL homolog 3	ILMN_2971204	0.049	3.89E-02	1.00E00	120h
MYNN	myoneurin	ILMN_2641013	0.046	8.67E-03	1.00E00	120h
NDUFB7	NADH:ubiquinone oxidoreductase subunit B7	--
NEDD4L	neural precursor cell expressed, developmentally down-regulated 4-like, E3 ubiquitin protein ligase	ILMN_2878501	-0.068	4.49E-02	1.00E00	120h
NOS1	nitric oxide synthase 1	ILMN_2770096	-0.038	3.87E-03	1.00E00	120h
NSMF	NMDA receptor synaptonuclear signaling and neuronal migration factor	ILMN_2657467	0.283	1.31E-05	1.20E-03	0h
ONECUT2	one cut homeobox 2	ILMN_2693913	0.082	3.35E-04	1.01E-02	0h
PCDHA11	protocadherin alpha 11	ILMN_2946047	-0.026	3.79E-02	1.00E00	120h
PEX5L	peroxisomal biogenesis factor 5-like	ILMN_2617930	-0.054	1.50E-02	1.00E00	120h
PI4KB	phosphatidylinositol 4-kinase, catalytic, beta	ILMN_2942857	0.032	4.67E-02	1.00E00	120h
POU2F1	POU class 2 homeobox 1	ILMN_3127178	0.054	1.87E-03	1.00E00	120h
PPP1R15B	protein phosphatase 1 regulatory subunit 15B	ILMN_2705604	0.029	4.53E-02	1.00E00	120h
PTPN4	protein tyrosine phosphatase, non-receptor type 4	--
RAB9B	RAB9B, member RAS oncogene family	ILMN_2977871	0.095	3.52E-02	1.00E00	120h
RDM1	RAD52 motif containing 1	--
RICTOR	RPTOR independent companion of MTOR, complex 2	ILMN_1241522	-0.111	1.33E-02	1.00E00	120h
Rps3a1	ribosomal protein S3A1	--
RUNDC3B	RUN domain containing 3B	ILMN_2660596	0.078	2.19E-02	1.00E00	120h
SCAI	suppressor of cancer cell invasion	ILMN_1229810	0.047	2.17E-02	1.00E00	120h
SCN1A	sodium channel, voltage gated, type I alpha subunit	--
SIRPA	signal-regulatory protein alpha	ILMN_2722996	-0.088	1.22E-02	1.00E00	120h
SLC1A2	solute carrier family 1 (glial high affinity glutamate transporter), member 2	ILMN_3123195	0.138	2.24E-03	4.86E-02	8h
SMAD3	SMAD family member 3	ILMN_2938893	-0.145	8.97E-03	1.00E00	120h
SNRK	SNF related kinase	ILMN_1259356	0.053	2.43E-02	1.00E00	120h
SPRED1	sprouty-related, EVH1 domain containing 1	ILMN_2490252	-0.077	4.12E-02	1.00E00	120h
SPTSSA	serine palmitoyltransferase small subunit A	ILMN_2634338	-0.085	4.82E-02	1.00E00	120h
SRCIN1	SRC kinase signaling inhibitor 1	ILMN_2771584	0.031	3.11E-02	1.00E00	120h
TAS-103	--	--
TMEM25	transmembrane protein 25	ILMN_2506077	-0.046	1.93E-02	1.00E00	120h
TMEM64	transmembrane protein 64	ILMN_2517060	-0.106	8.67E-04	2.70E-02	8h
TMEM55A	transmembrane protein 55A	ILMN_2695468	-0.163	8.80E-06	1.38E-03	8h
TMX3	thioredoxin-related transmembrane protein 3	ILMN_2624977	-0.053	1.85E-03	1.00E00	120h
TPRG1L	tumor protein p63 regulated 1-like	ILMN_1255745	0.061	3.36E-02	1.00E00	120h
USP12	ubiquitin specific peptidase 12	ILMN_1236369	-0.039	1.91E-02	1.00E00	120h
USP38	ubiquitin specific peptidase 38	ILMN_3151631	-0.035	4.74E-02	1.00E00	120h
VAMP8	vesicle associated membrane protein 8	ILMN_2499400	-0.051	3.44E-02	1.00E00	120h
WFS1	Wolfram syndrome 1 (wolframin)	ILMN_1224079	0.274	1.36E-04	8.03E-03	8h
WNK3	WNK lysine deficient protein kinase 3	--
ZBTB17	zinc finger and BTB domain containing 17	--

## Sheet: AMY Cluster5
AMY Cluster5
Symbol	Entrez Gene Name	Affymetrix/Illumina Probe ID	Expression Log Ratio	P Value	FDR	Time DE
2-acetylaminofluorene	--	--						Hub gene in network
ABHD10	abhydrolase domain containing 10	ILMN_1231518	0.052	2.94E-02	1.00E00	120h		Genes in bold are connected to hub genes
ADGRL1	adhesion G protein-coupled receptor L1	ILMN_2783852	-0.151	4.75E-02	1.00E00	120h
ADM5	adrenomedullin 5 (putative)	--
ADRBK1	adrenergic, beta, receptor kinase 1	ILMN_3000318	-0.074	4.50E-02	1.00E00	120h
alvespimycin	--	--
ANKS1A	ankyrin repeat and sterile alpha motif domain containing 1A	ILMN_1220446	-0.043	2.38E-02	1.00E00	120h
Ant	--	--
ATP2B3	ATPase, Ca++ transporting, plasma membrane 3	ILMN_2677687	-0.058	2.02E-02	1.00E00	120h
ATP6V0C	ATPase, H+ transporting, lysosomal 16kDa, V0 subunit c	--
BCAP29	B-cell receptor-associated protein 29	ILMN_2866752	-0.097	1.83E-03	4.34E-02	8h
BCL2	B-cell CLL/lymphoma 2	ILMN_2706514	0.061	9.16E-03	1.00E00	120h
CNNM2	cyclin and CBS domain divalent metal cation transport mediator 2	ILMN_1226325	-0.055	4.49E-02	1.00E00	120h
dantrolene	--	--
DIEXF	digestive organ expansion factor homolog (zebrafish)	ILMN_2738031	-0.059	2.94E-03	4.17E-02	0h
DLL1	delta-like 1 (Drosophila)	ILMN_2721188	0.032	2.00E-02	1.00E00	120h
DNAJC18	DnaJ heat shock protein family (Hsp40) member C18	ILMN_2615369	-0.054	5.39E-03	1.00E00	120h
E64d	--	--
EXTL3	exostosin-like glycosyltransferase 3	ILMN_1239857	-0.082	1.72E-02	1.00E00	120h
FGF9	fibroblast growth factor 9	ILMN_2648289	-0.090	7.52E-05	3.15E-01	120h
G0S2	G0/G1 switch 2	--
GALNT1	polypeptide N-acetylgalactosaminyltransferase 1	ILMN_2625680	-0.038	4.56E-02	1.00E00	120h
GID8	GID complex subunit 8	ILMN_1244393	0.065	3.22E-02	1.00E00	120h
HSPA1A/HSPA1B	heat shock protein family A (Hsp70) member 1A	ILMN_2829594	0.053	2.17E-02	1.00E00	120h
HSPA4L	heat shock protein family A (Hsp70) member 4 like	ILMN_1230843	0.042	4.89E-02	1.00E00	120h
HTRA2	HtrA serine peptidase 2	ILMN_2688944	0.067	1.21E-02	1.00E00	120h
IDH3A	isocitrate dehydrogenase 3 (NAD+) alpha	ILMN_2740134	-0.182	1.72E-05	1.41E-03	0h
IDH3B	isocitrate dehydrogenase 3 (NAD+) beta	--
isocitrate dehydrogenase (NAD)	--	--
M6PR	mannose-6-phosphate receptor (cation dependent)	ILMN_1238376	-0.141	2.28E-03	1.00E00	120h
mir-322	microRNA 424	--
miR-16-5p (and other miRNAs w/seed AGCAGCA)	--	mmu-miR-1907_st	-0.750	1.98E-02	9.99E-01	8h
miR-379-5p (and other miRNAs w/seed GGUAGAC)	--	mmu-miR-379_st	0.160	1.17E-02	9.87E-01	120h
MLH3	mutL homolog 3	ILMN_2971204	0.049	3.89E-02	1.00E00	120h
NADSYN1	NAD synthetase 1	--
NDUFB7	NADH:ubiquinone oxidoreductase subunit B7	--
NOS1	nitric oxide synthase 1	ILMN_2770096	-0.038	3.87E-03	1.00E00	120h
NOSIP	nitric oxide synthase interacting protein	--
NSMF	NMDA receptor synaptonuclear signaling and neuronal migration factor	ILMN_2657467	0.283	1.31E-05	1.20E-03	0h
ONECUT2	one cut homeobox 2	ILMN_2693913	0.082	3.35E-04	1.01E-02	0h
PCDHA11	protocadherin alpha 11	ILMN_2946047	-0.026	3.79E-02	1.00E00	120h
Pi3k class III	--	--
PI4KB	phosphatidylinositol 4-kinase, catalytic, beta	ILMN_2942857	0.032	4.67E-02	1.00E00	120h
POU2F1	POU class 2 homeobox 1	ILMN_3127178	0.054	1.87E-03	1.00E00	120h
RAB9B	RAB9B, member RAS oncogene family	ILMN_2977871	0.095	3.52E-02	1.00E00	120h
RABGGTA	Rab geranylgeranyltransferase, alpha subunit	--
RDM1	RAD52 motif containing 1	--
RICTOR	RPTOR independent companion of MTOR, complex 2	ILMN_1241522	-0.111	1.33E-02	1.00E00	120h
Rps3a1	ribosomal protein S3A1	--
RUNDC3B	RUN domain containing 3B	ILMN_2660596	0.078	2.19E-02	1.00E00	120h
SCAI	suppressor of cancer cell invasion	ILMN_1229810	0.047	2.17E-02	1.00E00	120h
SH3GLB1	SH3-domain GRB2-like endophilin B1	ILMN_1250213	0.059	2.35E-02	1.00E00	120h
SLC1A2	solute carrier family 1 (glial high affinity glutamate transporter), member 2	ILMN_3123195	0.138	2.24E-03	4.86E-02	8h
SMAD3	SMAD family member 3	ILMN_2938893	-0.145	8.97E-03	1.00E00	120h
SNRK	SNF related kinase	ILMN_1259356	0.053	2.43E-02	1.00E00	120h
SPRED1	sprouty-related, EVH1 domain containing 1	ILMN_2490252	-0.077	4.12E-02	1.00E00	120h
TAS-103	--	--
TMEM165	transmembrane protein 165	--
TMEM55A	transmembrane protein 55A	ILMN_2695468	-0.163	8.80E-06	1.38E-03	8h
USP12	ubiquitin specific peptidase 12	ILMN_1236369	-0.039	1.91E-02	1.00E00	120h
VAMP8	vesicle associated membrane protein 8	ILMN_2499400	-0.051	3.44E-02	1.00E00	120h

## Sheet: NAC Cluster1
NAC Cluster1
Symbol	Entrez Gene Name	Affymetrix/Illumina Probe ID	Expression Log Ratio	P Value	FDR	Time DE
ACKR2	atypical chemokine receptor 2	ILMN_2650557	0.112	1.61E-03	2.48E-02	8h		Hub gene in network
ADARB1	adenosine deaminase, RNA-specific, B1	ILMN_1243711	-0.038	7.64E-03	9.99E-01	120h		Genes in bold are connected to hub genes
ADSL	adenylosuccinate lyase	ILMN_2597936	0.078	3.85E-03	4.45E-02	8h
ARPC5	actin related protein 2/3 complex subunit 5	ILMN_2792809	0.156	1.08E-03	1.96E-02	8h
BCS1L	BCS1 homolog, ubiquinol-cytochrome c reductase complex chaperone	ILMN_2691345	-0.128	2.19E-03	2.40E-02	0h
BRPF1	bromodomain and PHD finger containing 1	ILMN_2800861	-0.061	1.66E-02	9.99E-01	120h
CHMP5	charged multivesicular body protein 5	ILMN_2670352	0.054	4.13E-02	9.99E-01	120h
CSF1R	colony stimulating factor 1 receptor	ILMN_2710819	0.093	6.95E-03	9.99E-01	120h
CYP4F8	cytochrome P450 family 4 subfamily F member 8	ILMN_2906226	0.165	1.02E-03	1.45E-02	0h
DESI1	desumoylating isopeptidase 1	ILMN_2794686	-0.133	4.02E-04	7.70E-03	0h
DNAJA1	DnaJ heat shock protein family (Hsp40) member A1	ILMN_2800446	0.038	1.88E-02	9.99E-01	120h
ELMO2	engulfment and cell motility 2	ILMN_2708469	-0.122	1.63E-04	5.43E-03	8h
EML4	echinoderm microtubule associated protein like 4	ILMN_1253677	-0.045	3.11E-02	9.99E-01	120h
ETV1	ets variant 1	ILMN_2643915	0.053	4.39E-02	9.99E-01	120h
FAM185A	family with sequence similarity 185 member A	ILMN_2893321	-0.136	7.05E-04	1.47E-02	8h
GART	phosphoribosylglycinamide formyltransferase, phosphoribosylglycinamide synthetase, phosphoribosylaminoimidazole synthetase	ILMN_1225226	-0.126	5.68E-04	9.84E-03	0h
GNAO1	guanine nucleotide binding protein (G protein), alpha activating activity polypeptide O	ILMN_2773191	-0.110	3.58E-02	9.99E-01	120h
GSDMD	gasdermin D	ILMN_2941324	0.060	8.61E-05	3.47E-03	8h
H2AFJ	H2A histone family member J	ILMN_2994806	-0.101	7.88E-07	1.13E-04	0h
LAMP2	lysosomal associated membrane protein 2	ILMN_1217454	0.092	2.80E-03	9.99E-01	120h
LRRTM2	leucine rich repeat transmembrane neuronal 2	ILMN_2593391	-0.078	3.38E-02	9.99E-01	120h
MAPT	microtubule associated protein tau	ILMN_3107817	-0.053	4.05E-02	9.99E-01	120h
MICU1	mitochondrial calcium uptake 1	ILMN_2686513	-0.074	1.92E-02	9.99E-01	120h
miR-146a-5p (and other miRNAs w/seed GAGAACU)	--	mmu-miR-146a_st	-0.608	4.05E-02	8.51E-01	0h
miR-193a-3p (and other miRNAs w/seed ACUGGCC)	--	mmu-miR-193_st	-0.692	1.80E-02	8.51E-01	0h
miR-503-3p (and other miRNAs w/seed GAGUAUU)	--	mmu-miR-496_st	0.478	3.58E-02	9.69E-01	8h
MPND	MPN domain containing	ILMN_2730803	0.164	4.76E-05	2.29E-03	8h
NGB	neuroglobin	ILMN_2895873	0.075	2.94E-03	2.89E-02	0h
NT5C2	5'-nucleotidase, cytosolic II	ILMN_2674822	0.066	2.12E-03	2.35E-02	0h
Oasl2	2'-5' oligoadenylate synthetase-like 2	ILMN_2954868	0.166	9.34E-04	1.36E-02	0h
PBX2	pre-B-cell leukemia homeobox 2	ILMN_2599858	-0.068	3.46E-03	9.99E-01	120h
RAP1GAP2	RAP1 GTPase activating protein 2	ILMN_2940713	-0.183	3.29E-04	8.83E-03	8h
RPS4Y1	ribosomal protein S4, Y-linked 1	ILMN_2948086	0.100	4.61E-03	4.89E-02	8h
RTN4IP1	reticulon 4 interacting protein 1	ILMN_2950957	-0.066	2.27E-03	9.99E-01	120h
SDHAF3	succinate dehydrogenase complex assembly factor 3	ILMN_2801568	-0.092	4.52E-03	4.83E-02	8h
SH3GL2	SH3-domain GRB2-like 2	ILMN_1251416	-0.153	2.23E-03	3.08E-02	8h
SLC35A3	solute carrier family 35 (UDP-N-acetylglucosamine (UDP-GlcNAc) transporter), member A3	ILMN_2974069	-0.029	3.19E-02	9.99E-01	120h
SLC6A13	solute carrier family 6 (neurotransmitter transporter), member 13	ILMN_1212645	0.077	4.06E-04	1.02E-02	8h
SORT1	sortilin 1	ILMN_1232295	0.028	4.26E-02	9.99E-01	120h
SS18L1	synovial sarcoma translocation gene on chromosome 18-like 1	ILMN_2726159	-0.040	4.57E-02	9.99E-01	120h
TPST2	tyrosylprotein sulfotransferase 2	ILMN_2843782	0.150	5.36E-05	1.93E-03	0h
TTPAL	tocopherol (alpha) transfer protein-like	ILMN_3136789	0.096	6.95E-04	1.46E-02	8h
Ubb	ubiquitin B	ILMN_2516699	0.053	2.05E-03	2.30E-02	0h
UPP2	uridine phosphorylase 2	ILMN_2517656	0.094	7.50E-07	1.11E-04	0h
VBP1	von Hippel-Lindau binding protein 1	ILMN_1243095	0.073	2.03E-02	9.99E-01	120h
WASF3	WAS protein family member 3	ILMN_2515285	-0.033	3.64E-02	9.99E-01	120h
ZBTB41	zinc finger and BTB domain containing 41	ILMN_2707088	-0.045	3.38E-02	9.99E-01	120h
ZDHHC4	zinc finger, DHHC-type containing 4	ILMN_1239603	0.145	4.27E-04	1.05E-02	8h

## Sheet: NAC Cluster2
NAC Cluster2
Symbol	Entrez Gene Name	Affymetrix/Illumina Probe ID	Expression Log Ratio	P Value	FDR	Time DE
ACKR2	atypical chemokine receptor 2	ILMN_2650557	0.112	1.61E-03	2.48E-02	8h		Hub gene in network
ACY1	aminoacylase 1	ILMN_2945472	-0.190	7.40E-05	2.43E-03	0h		Genes in bold are connected to hub genes
AGAP2	ArfGAP with GTPase domain, ankyrin repeat and PH domain 2	ILMN_3124601	-0.052	2.31E-02	9.99E-01	120h
ANKZF1	ankyrin repeat and zinc finger domain containing 1	ILMN_2703321	-0.133	2.83E-04	6.04E-03	0h
APH1A	aph-1 homolog A, gamma secretase subunit	ILMN_1232821	0.068	2.10E-03	2.34E-02	0h
ARHGAP44	Rho GTPase activating protein 44	ILMN_2702434	0.216	7.31E-06	5.23E-04	0h
ARHGDIB	Rho GDP dissociation inhibitor (GDI) beta	ILMN_2789948	0.106	1.21E-02	9.99E-01	120h
ARL6IP4	ADP ribosylation factor like GTPase 6 interacting protein 4	ILMN_3108440	0.101	2.74E-03	3.52E-02	8h
AXIN2	axin 2	ILMN_2896314	-0.054	3.13E-02	9.99E-01	120h
BRAT1	BRCA1-associated ATM activator 1	ILMN_2605630	-0.102	3.37E-03	4.02E-02	8h
C17orf80	chromosome 17 open reading frame 80	ILMN_1230030	-0.046	4.70E-02	9.99E-01	120h
CAP1	CAP, adenylate cyclase-associated protein 1 (yeast)	ILMN_2648661	-0.229	1.11E-07	3.06E-05	0h
CFL1	cofilin 1 (non-muscle)	ILMN_1213376	0.073	3.23E-03	3.89E-02	8h
CSF1R	colony stimulating factor 1 receptor	ILMN_2710819	0.093	6.95E-03	9.99E-01	120h
CSMD1	CUB and Sushi multiple domains 1	ILMN_1230420	-0.026	2.96E-02	9.99E-01	120h
CTSH	cathepsin H	ILMN_2872058	0.131	5.75E-04	1.29E-02	8h
CXXC1	CXXC finger protein 1	ILMN_2620959	-0.131	2.30E-04	5.25E-03	0h
DDX3X	DEAD-box helicase 3, X-linked	ILMN_2710166	0.084	4.53E-02	9.99E-01	120h
DNAJC24	DnaJ heat shock protein family (Hsp40) member C24	ILMN_2839303	0.062	3.33E-02	9.99E-01	120h
DUSP16	dual specificity phosphatase 16	ILMN_3112011	0.069	4.83E-02	9.99E-01	120h
EML5	echinoderm microtubule associated protein like 5	ILMN_3114898	-0.219	1.23E-06	1.51E-04	0h
FAF1	Fas (TNFRSF6) associated factor 1	ILMN_2718815	0.147	4.12E-10	7.45E-07	8h
FBF1	Fas (TNFRSF6) binding factor 1	ILMN_2724451	-0.067	2.75E-02	9.99E-01	120h
FEM1C	fem-1 homolog c (C. elegans)	ILMN_2724409	-0.033	3.12E-02	9.99E-01	120h
GFRA1	GDNF family receptor alpha 1	ILMN_2893409	0.033	3.89E-02	9.99E-01	120h
GLTP	glycolipid transfer protein	ILMN_2971816	-0.157	1.29E-05	7.58E-04	0h
GNAI2	guanine nucleotide binding protein (G protein), alpha inhibiting activity polypeptide 2	ILMN_2908855	0.100	3.02E-02	9.99E-01	120h
GNAO1	guanine nucleotide binding protein (G protein), alpha activating activity polypeptide O	ILMN_2773191	-0.110	3.58E-02	9.99E-01	120h
GOLPH3L	golgi phosphoprotein 3-like	ILMN_1235179	0.063	1.17E-02	9.99E-01	120h
HNF4A	hepatocyte nuclear factor 4, alpha	ILMN_1237767	-0.025	4.58E-02	9.99E-01	120h
HOXA13	homeobox A13	ILMN_3087004	-0.030	4.81E-02	9.99E-01	120h
LDAH	lipid droplet associated hydrolase	ILMN_2756686	-0.123	7.33E-04	1.51E-02	8h
LRRTM2	leucine rich repeat transmembrane neuronal 2	ILMN_2593391	-0.078	3.38E-02	9.99E-01	120h
MAML1	mastermind like transcriptional coactivator 1	ILMN_2841043	-0.027	3.01E-02	9.99E-01	120h
MAPT	microtubule associated protein tau	ILMN_3107817	-0.053	4.05E-02	9.99E-01	120h
MARCKSL1	MARCKS-like 1	ILMN_1215632	-0.043	1.15E-02	9.99E-01	120h
MCU	mitochondrial calcium uniporter	ILMN_2863060	-0.052	4.00E-03	9.99E-01	120h
miR-138-5p (miRNAs w/seed GCUGGUG)	--	mmu-miR-138_st	-0.138	3.24E-02	9.68E-01	120h
miR-339-5p (and other miRNAs w/seed CCCUGUC)	--	mmu-miR-339-5p_st	0.283	4.15E-02	8.51E-01	0h
miR-34a-5p (and other miRNAs w/seed GGCAGUG)	--	mmu-miR-449b_st	0.194	4.22E-02	8.51E-01	0h
MRPL10	mitochondrial ribosomal protein L10	ILMN_2822622	0.118	1.93E-04	6.04E-03	8h
NGB	neuroglobin	ILMN_2895873	0.075	2.94E-03	2.89E-02	0h
OBFC1	oligonucleotide/oligosaccharide-binding fold containing 1	ILMN_2702575	-0.046	3.91E-02	9.99E-01	120h
PDK3	pyruvate dehydrogenase kinase 3	ILMN_2676876	-0.114	1.41E-04	3.74E-03	0h
PGM1	phosphoglucomutase 1	ILMN_2788673	0.115	1.14E-02	9.99E-01	120h
PIP4K2A	phosphatidylinositol-5-phosphate 4-kinase, type II, alpha	ILMN_2717439	-0.159	3.26E-06	2.93E-04	0h
PLAGL2	PLAG1 like zinc finger 2	ILMN_1243885	0.067	8.03E-03	9.99E-01	120h
PLLP	plasmolipin	ILMN_1249529	-0.188	3.28E-04	6.73E-03	0h
PNMA1	paraneoplastic Ma antigen 1	ILMN_2848305	-0.065	1.84E-03	2.70E-02	8h
PPME1	protein phosphatase methylesterase 1	ILMN_1234766	-0.179	7.80E-06	5.33E-04	0h
PTP4A2	protein tyrosine phosphatase type IVA, member 2	ILMN_2647282	0.148	3.87E-04	9.91E-03	8h
PTPRE	protein tyrosine phosphatase, receptor type E	ILMN_1254630	0.115	1.44E-02	9.99E-01	120h
RAB14	RAB14, member RAS oncogene family	ILMN_2588572	0.100	3.62E-02	9.99E-01	120h
RAB22A	RAB22A, member RAS oncogene family	ILMN_2768841	-0.101	1.10E-04	4.10E-03	8h
RAP1B	RAP1B, member of RAS oncogene family	ILMN_1229741	-0.115	2.58E-03	2.66E-02	0h
RAP1GAP	RAP1 GTPase activating protein	ILMN_2942117	0.204	1.80E-04	5.79E-03	8h
RARB	retinoic acid receptor, beta	ILMN_2617194	-0.115	4.94E-02	9.99E-01	120h
RBM28	RNA binding motif protein 28	ILMN_2650392	-0.214	1.58E-03	1.93E-02	0h
RELA	v-rel avian reticuloendotheliosis viral oncogene homolog A	ILMN_2740859	-0.078	4.92E-03	4.10E-02	0h
RGMB	repulsive guidance molecule family member b	ILMN_2941052	-0.036	2.08E-02	9.99E-01	120h
RGS14	regulator of G-protein signaling 14	ILMN_2604548	0.134	1.31E-04	4.66E-03	8h
RPS6KA1	ribosomal protein S6 kinase, 90kDa, polypeptide 1	ILMN_2975718	0.104	1.00E-02	9.99E-01	120h
SCAMP2	secretory carrier membrane protein 2	ILMN_1226985	0.073	2.50E-02	9.99E-01	120h
SCRN1	secernin 1	ILMN_1241383	-0.113	1.99E-03	2.25E-02	0h
SEZ6L2	seizure related 6 homolog (mouse)-like 2	ILMN_2811861	0.162	2.67E-03	3.46E-02	8h
SH3GL2	SH3-domain GRB2-like 2	ILMN_1251416	-0.153	2.23E-03	3.08E-02	8h
SORT1	sortilin 1	ILMN_1232295	0.028	4.26E-02	9.99E-01	120h
STAG1	stromal antigen 1	ILMN_2714579	0.053	2.24E-02	9.99E-01	120h
TBC1D13	TBC1 domain family member 13	ILMN_1218901	-0.056	1.10E-02	9.99E-01	120h
TDRD3	tudor domain containing 3	ILMN_2650683	-0.083	1.80E-03	2.68E-02	8h
TFDP2	transcription factor Dp-2 (E2F dimerization partner 2)	ILMN_2760211	-0.041	2.58E-02	9.99E-01	120h
THAP11	THAP domain containing 11	ILMN_2588832	-0.075	2.15E-02	9.99E-01	120h
TMEM119	transmembrane protein 119	ILMN_3001322	0.143	3.13E-05	1.73E-03	8h
TPD52L2	tumor protein D52-like 2	ILMN_1250767	0.051	4.21E-02	9.99E-01	120h
TRPC7	transient receptor potential cation channel, subfamily C, member 7	ILMN_1242557	-0.153	8.15E-04	1.61E-02	8h
TTLL5	tubulin tyrosine ligase like 5	ILMN_1221424	0.081	1.69E-02	9.99E-01	120h
UBE2Q1	ubiquitin conjugating enzyme E2Q family member 1	ILMN_1259048	0.125	2.99E-03	2.92E-02	0h
UBP1	upstream binding protein 1 (LBP-1a)	ILMN_2746776	-0.066	4.64E-03	3.92E-02	0h
UBR1	ubiquitin protein ligase E3 component n-recognin 1	ILMN_1225124	-0.078	1.27E-02	9.99E-01	120h
UNC5A	unc-5 netrin receptor A	ILMN_1256350	-0.034	4.77E-02	9.99E-01	120h
UNG	uracil DNA glycosylase	ILMN_3133352	-0.033	4.22E-02	9.99E-01	120h
VPS53	VPS53 GARP complex subunit	ILMN_2655295	0.080	4.24E-02	9.99E-01	120h
VPS37A	vacuolar protein sorting 37 homolog A (S. cerevisiae)	ILMN_1244133	0.029	3.44E-02	9.99E-01	120h
VPS37B	vacuolar protein sorting 37 homolog B (S. cerevisiae)	ILMN_2681670	-0.112	2.63E-03	2.69E-02	0h
ZDHHC16	zinc finger, DHHC-type containing 16	ILMN_2493874	-0.103	1.45E-04	9.99E-01	120h
ZMYND11	zinc finger, MYND-type containing 11	ILMN_2472861	-0.091	4.09E-02	9.99E-01	120h
ZNF275	zinc finger protein 275	ILMN_2464217	0.066	5.81E-03	4.55E-02	0h
ZRANB1	zinc finger, RAN-binding domain containing 1	ILMN_1249755	0.078	5.79E-04	9.95E-03	0h

## Sheet: NAC Cluster3
NAC Cluster3
Symbol	Entrez Gene Name	Affymetrix/Illumina Probe ID	Expression Log Ratio	P Value	FDR	Time DE
ADAM11	ADAM metallopeptidase domain 11	ILMN_2812954	-0.032	4.10E-02	9.99E-01	120h		Hub gene in network
ADGRB1	adhesion G protein-coupled receptor B1	ILMN_2680188	-0.042	4.17E-02	9.99E-01	120h		Genes in bold are connected to hub genes
ALG9	ALG9, alpha-1,2-mannosyltransferase	ILMN_2892292	0.042	4.73E-02	9.99E-01	120h
AP1S1	adaptor related protein complex 1 sigma 1 subunit	ILMN_1215903	0.163	1.47E-03	2.37E-02	8h
ARFGAP2	ADP ribosylation factor GTPase activating protein 2	ILMN_1241481	0.077	3.44E-03	4.09E-02	8h
ARG2	arginase 2	ILMN_2669164	-0.062	2.21E-02	9.99E-01	120h
ASIC1	acid sensing ion channel subunit 1	ILMN_2643241	-0.095	1.30E-02	9.99E-01	120h
AZIN1	antizyme inhibitor 1	ILMN_1238799	0.052	4.29E-03	4.68E-02	8h
BCAS3	breast carcinoma amplified sequence 3	ILMN_2669958	-0.129	6.99E-04	1.12E-02	0h
BCOR	BCL6 corepressor	ILMN_1228091	-0.065	4.72E-03	3.98E-02	0h
BLOC1S6	biogenesis of lysosomal organelles complex 1 subunit 6	ILMN_1243525	-0.094	3.81E-03	9.99E-01	120h
CDK20	cyclin-dependent kinase 20	ILMN_2627072	-0.057	2.76E-02	9.99E-01	120h
CERS2	ceramide synthase 2	ILMN_2893992	0.195	5.51E-04	1.25E-02	8h
CHST2	carbohydrate (N-acetylglucosamine-6-O) sulfotransferase 2	ILMN_2687165	-0.094	4.38E-02	9.99E-01	120h
CLIP4	CAP-Gly domain containing linker protein family member 4	ILMN_2606470	-0.112	4.95E-02	9.99E-01	120h
CMTM4	CKLF-like MARVEL transmembrane domain containing 4	ILMN_1244409	0.036	1.16E-02	9.99E-01	120h
CYP46A1	cytochrome P450 family 46 subfamily A member 1	ILMN_2781557	-0.076	1.54E-02	9.99E-01	120h
CYTH3	cytohesin 3	ILMN_2791746	-0.078	2.35E-02	9.99E-01	120h
DDX3X	DEAD-box helicase 3, X-linked	ILMN_2710166	0.084	4.53E-02	9.99E-01	120h
DNAJA2	DnaJ heat shock protein family (Hsp40) member A2	ILMN_3003324	0.062	8.90E-04	9.99E-01	120h
DOCK4	dedicator of cytokinesis 4	ILMN_2870329	-0.120	4.97E-03	4.12E-02	0h
DUSP16	dual specificity phosphatase 16	ILMN_3112011	0.069	4.83E-02	9.99E-01	120h
EGFR	epidermal growth factor receptor	ILMN_2693922	0.071	2.91E-03	3.63E-02	8h
ELMO1	engulfment and cell motility 1	ILMN_2658407	0.141	1.61E-03	2.49E-02	8h
ELOVL4	ELOVL fatty acid elongase 4	ILMN_1250507	0.165	5.87E-04	1.29E-02	8h
EML4	echinoderm microtubule associated protein like 4	ILMN_1253677	-0.045	3.11E-02	9.99E-01	120h
FABP3	fatty acid binding protein 3, muscle and heart	ILMN_2887630	0.184	2.41E-04	5.37E-03	0h
FAM155A	family with sequence similarity 155 member A	ILMN_2677569	0.266	9.52E-04	1.38E-02	0h
FAS	Fas cell surface death receptor	ILMN_2902979	0.067	1.83E-03	2.70E-02	8h
FBXL8	F-box and leucine-rich repeat protein 8	ILMN_2588771	0.033	3.09E-03	2.98E-02	0h
FBXO34	F-box protein 34	ILMN_1227903	-0.027	3.76E-02	9.99E-01	120h
GIPC1	GIPC PDZ domain containing family member 1	ILMN_1225966	-0.066	3.32E-03	9.99E-01	120h
GNAI2	guanine nucleotide binding protein (G protein), alpha inhibiting activity polypeptide 2	ILMN_2908855	0.100	3.02E-02	9.99E-01	120h
GNAO1	guanine nucleotide binding protein (G protein), alpha activating activity polypeptide O	ILMN_2773191	-0.110	3.58E-02	9.99E-01	120h
GOSR2	golgi SNAP receptor complex member 2	ILMN_2600339	0.091	2.49E-04	7.26E-03	8h
HIC2	hypermethylated in cancer 2	ILMN_2677332	0.051	3.04E-03	2.95E-02	0h
HK2	hexokinase 2	ILMN_1239397	0.098	3.05E-04	8.41E-03	8h
HOXA13	homeobox A13	ILMN_3087004	-0.030	4.81E-02	9.99E-01	120h
IPO5	importin 5	ILMN_2764995	-0.057	3.73E-02	9.99E-01	120h
KIF1B	kinesin family member 1B	ILMN_3034877	-0.209	4.95E-08	1.57E-05	0h
KLC1	kinesin light chain 1	ILMN_3042059	-0.217	1.36E-06	1.57E-04	0h
KLHL6	kelch like family member 6	ILMN_2619528	0.062	1.11E-02	9.99E-01	120h
LAMP2	lysosomal associated membrane protein 2	ILMN_1217454	0.092	2.80E-03	9.99E-01	120h
let-7a-5p (and other miRNAs w/seed GAGGUAG)	--	mmu-let-7b_st	-0.130	4.63E-02	9.69E-01	8h
LIMK2	LIM domain kinase 2	ILMN_2728634	-0.032	1.77E-02	9.99E-01	120h
LRRC8D	leucine-rich repeat containing 8 family member D	ILMN_2766455	0.176	2.33E-07	5.07E-05	8h
LRSAM1	leucine rich repeat and sterile alpha motif containing 1	ILMN_2761459	-0.110	1.51E-05	1.06E-03	8h
LUC7L3	LUC7-like 3 pre-mRNA splicing factor	ILMN_2638778	-0.226	4.00E-03	4.53E-02	8h
MAML1	mastermind like transcriptional coactivator 1	ILMN_2841043	-0.027	3.01E-02	9.99E-01	120h
MAP3K12	mitogen-activated protein kinase kinase kinase 12	ILMN_2725370	-0.059	1.83E-02	9.99E-01	120h
MARCKSL1	MARCKS-like 1	ILMN_1215632	-0.043	1.15E-02	9.99E-01	120h
MED28	mediator complex subunit 28	ILMN_2637365	0.130	2.70E-03	9.99E-01	120h
MEIS3	Meis homeobox 3	ILMN_3126848	0.051	2.01E-03	2.27E-02	0h
miR-142-5p (and other miRNAs w/seed AUAAAGU)	--	mmu-miR-142-5p_st	-0.298	4.58E-02	9.69E-01	8h
miR-185-5p (and other miRNAs w/seed GGAGAGA)	--	mmu-miR-185_st	0.167	1.77E-02	8.51E-01	0h
miR-298-5p (and other miRNAs w/seed GCAGAGG)	--	mmu-miR-298_st	0.489	3.03E-02	8.51E-01	0h
miR-30c-5p (and other miRNAs w/seed GUAAACA)	--	mmu-miR-384-5p_st	-0.421	2.29E-02	9.69E-01	8h
miR-3118 (and other miRNAs w/seed GUGACUG)	--	mmu-miR-134_st	0.299	4.44E-02	8.51E-01	0h
miR-34c-3p (and other miRNAs w/seed AUCACUA)	--	mmu-miR-34c-star_st	-0.568	3.37E-02	9.69E-01	8h
miR-382-5p (miRNAs w/seed AAGUUGU)	--	mmu-miR-382_st	0.185	2.61E-02	8.51E-01	0h
MRPL22	mitochondrial ribosomal protein L22	ILMN_2665552	-0.086	6.36E-03	9.99E-01	120h
MYO10	myosin X	ILMN_2823011	0.040	2.27E-02	9.99E-01	120h
NCAM1	neural cell adhesion molecule 1	ILMN_2722864	-0.240	3.10E-06	2.80E-04	0h
NEK9	NIMA related kinase 9	ILMN_1218295	-0.062	1.45E-02	9.99E-01	120h
NFIB	nuclear factor I/B	ILMN_2726585	-0.241	2.92E-03	3.65E-02	8h
NT5C2	5'-nucleotidase, cytosolic II	ILMN_2674822	0.066	2.12E-03	2.35E-02	0h
NTNG1	netrin G1	ILMN_2645263	-0.104	5.97E-04	1.01E-02	0h
OTUD6B	OTU domain containing 6B	ILMN_1253150	0.065	5.16E-04	9.99E-01	120h
PAIP2	poly(A) binding protein interacting protein 2	ILMN_1258515	0.104	3.68E-02	9.99E-01	120h
PBX2	pre-B-cell leukemia homeobox 2	ILMN_2599858	-0.068	3.46E-03	9.99E-01	120h
PDK3	pyruvate dehydrogenase kinase 3	ILMN_2676876	-0.114	1.41E-04	3.74E-03	0h
PGM1	phosphoglucomutase 1	ILMN_2788673	0.115	1.14E-02	9.99E-01	120h
PHLDB1	pleckstrin homology-like domain, family B, member 1	ILMN_2884126	-0.184	2.65E-06	2.50E-04	0h
PIP4K2A	phosphatidylinositol-5-phosphate 4-kinase, type II, alpha	ILMN_2717439	-0.159	3.26E-06	2.93E-04	0h
PLAGL2	PLAG1 like zinc finger 2	ILMN_1243885	0.067	8.03E-03	9.99E-01	120h
PLD3	phospholipase D family member 3	ILMN_2702101	-0.108	1.71E-02	9.99E-01	120h
POLL	polymerase (DNA directed), lambda	ILMN_2696994	0.066	3.35E-02	9.99E-01	120h
PRKAB2	protein kinase, AMP-activated, beta 2 non-catalytic subunit	ILMN_1215061	-0.049	1.65E-02	9.99E-01	120h
PRR18	proline rich 18	ILMN_2728682	-0.391	7.69E-07	1.12E-04	0h
PTP4A2	protein tyrosine phosphatase type IVA, member 2	ILMN_2647282	0.148	3.87E-04	9.91E-03	8h
PTPRE	protein tyrosine phosphatase, receptor type E	ILMN_1254630	0.115	1.44E-02	9.99E-01	120h
RAB14	RAB14, member RAS oncogene family	ILMN_2588572	0.100	3.62E-02	9.99E-01	120h
RAB22A	RAB22A, member RAS oncogene family	ILMN_2768841	-0.101	1.10E-04	4.10E-03	8h
RAB3B	RAB3B, member RAS oncogene family	ILMN_1216073	-0.124	3.49E-02	9.99E-01	120h
RABGEF1	RAB guanine nucleotide exchange factor (GEF) 1	ILMN_1226143	-0.119	5.00E-04	1.16E-02	8h
RAN	RAN, member RAS oncogene family	ILMN_2934457	-0.088	3.09E-02	9.99E-01	120h
RAP1B	RAP1B, member of RAS oncogene family	ILMN_1229741	-0.115	2.58E-03	2.66E-02	0h
RARB	retinoic acid receptor, beta	ILMN_2617194	-0.115	4.94E-02	9.99E-01	120h
RGS14	regulator of G-protein signaling 14	ILMN_2604548	0.134	1.31E-04	4.66E-03	8h
RGS16	regulator of G-protein signaling 16	ILMN_2600744	0.114	1.72E-03	2.04E-02	0h
RHOG	ras homolog family member G	ILMN_2592620	-0.105	3.71E-03	3.38E-02	0h
SEC22A	SEC22 homolog A, vesicle trafficking protein	ILMN_2747735	-0.047	3.65E-02	9.99E-01	120h
SEC61A2	Sec61 translocon alpha 2 subunit	ILMN_2655668	-0.045	4.71E-02	9.99E-01	120h
SEMA3A	semaphorin 3A	ILMN_2684289	-0.072	1.13E-02	9.99E-01	120h
SLC25A32	solute carrier family 25 (mitochondrial folate carrier), member 32	ILMN_1235842	-0.036	2.33E-02	9.99E-01	120h
SORT1	sortilin 1	ILMN_1232295	0.028	4.26E-02	9.99E-01	120h
SPCS3	signal peptidase complex subunit 3	ILMN_2787085	-0.070	4.95E-03	4.11E-02	0h
SSR4	signal sequence receptor, delta	ILMN_1255237	0.124	7.47E-05	3.11E-03	8h
STK24	serine/threonine kinase 24	ILMN_2749235	0.056	1.39E-02	9.99E-01	120h
SYNGR3	synaptogyrin 3	ILMN_2655862	-0.156	2.44E-07	5.14E-05	8h
TAB1	TGF-beta activated kinase 1/MAP3K7 binding protein 1	ILMN_1245918	0.106	2.68E-03	3.47E-02	8h
TEX261	testis expressed 261	ILMN_1253322	0.096	1.28E-02	9.99E-01	120h
TIA1	TIA1 cytotoxic granule-associated RNA binding protein	ILMN_2911936	-0.084	5.86E-03	4.58E-02	0h
TMEM119	transmembrane protein 119	ILMN_3001322	0.143	3.13E-05	1.73E-03	8h
TMEM143	transmembrane protein 143	ILMN_2731260	-0.074	4.55E-05	1.72E-03	0h
TMOD1	tropomodulin 1	ILMN_2977404	-0.136	5.10E-03	9.99E-01	120h
TOP1	topoisomerase (DNA) I	ILMN_2521065	-0.056	4.96E-02	9.99E-01	120h
TRIOBP	TRIO and F-actin binding protein	ILMN_2519677	0.067	2.01E-02	9.99E-01	120h
TRMT1L	tRNA methyltransferase 1 like	ILMN_2697918	-0.170	8.25E-05	2.62E-03	0h
TRPC4AP	transient receptor potential cation channel, subfamily C, member 4 associated protein	ILMN_2940595	0.083	4.88E-03	4.08E-02	0h
TRUB1	TruB pseudouridine (psi) synthase family member 1	ILMN_2654568	-0.091	2.99E-03	9.99E-01	120h
TSC22D2	TSC22 domain family member 2	ILMN_2602204	-0.129	1.45E-04	3.81E-03	0h
TSPAN2	tetraspanin 2	ILMN_1234698	0.222	2.50E-04	7.27E-03	8h
UNC5A	unc-5 netrin receptor A	ILMN_1256350	-0.034	4.77E-02	9.99E-01	120h
USP2	ubiquitin specific peptidase 2	ILMN_2466316	-0.049	4.76E-02	9.99E-01	120h
USP12	ubiquitin specific peptidase 12	ILMN_1236369	-0.035	4.13E-02	9.99E-01	120h
USP38	ubiquitin specific peptidase 38	ILMN_3151631	-0.036	2.08E-02	9.99E-01	120h
VAPA	VAMP associated protein A	ILMN_2485148	0.151	4.03E-03	9.99E-01	120h
VAT1L	vesicle amine transport 1-like	ILMN_1226356	0.217	4.29E-03	4.68E-02	8h
VIPAS39	VPS33B interacting protein, apical-basolateral polarity regulator, spe-39 homolog	ILMN_1249137	0.053	2.51E-02	9.99E-01	120h
VPS53	VPS53 GARP complex subunit	ILMN_2655295	0.080	4.24E-02	9.99E-01	120h
WASF3	WAS protein family member 3	ILMN_2515285	-0.033	3.64E-02	9.99E-01	120h
WIPF1	WAS/WASL interacting protein family member 1	ILMN_1257209	0.082	9.61E-04	9.99E-01	120h
WNT5A	wingless-type MMTV integration site family member 5A	ILMN_2511913	0.045	6.69E-03	4.96E-02	0h
ZBTB41	zinc finger and BTB domain containing 41	ILMN_2707088	-0.045	3.38E-02	9.99E-01	120h
ZFC3H1	zinc finger, C3H1-type containing	ILMN_2597899	-0.153	2.83E-05	1.25E-03	0h
ZMAT5	zinc finger, matrin-type 5	ILMN_2690772	0.057	3.01E-02	9.99E-01	120h
ZNF236	zinc finger protein 236	ILMN_1259712	-0.138	1.49E-04	5.11E-03	8h

## Sheet: NAC Cluster4
NAC Cluster4
Symbol	Entrez Gene Name	Affymetrix/Illumina Probe ID	Expression Log Ratio	P Value	FDR	Time DE
ADAM11	ADAM metallopeptidase domain 11	ILMN_2812954	-0.032	4.10E-02	0.999	120h		Hub gene in network
ADAMTSL2	ADAMTS like 2	ILMN_2650115	-0.072	3.85E-08	0.000	8h		Genes in bold are connected to hub genes
ADARB1	adenosine deaminase, RNA-specific, B1	ILMN_1243711	-0.038	7.64E-03	0.999	120h
ADGRB3	adhesion G protein-coupled receptor B3	ILMN_2752639	0.069	4.49E-02	0.999	120h
AGGF1	angiogenic factor with G-patch and FHA domains 1	ILMN_2603559	0.043	1.13E-02	0.999	120h
AGPS	alkylglycerone phosphate synthase	ILMN_2944765	0.062	3.45E-02	0.999	120h
AKTIP	AKT interacting protein	ILMN_2596713	0.094	1.89E-02	0.999	120h
ANXA6	annexin A6	ILMN_2878060	-0.210	1.83E-09	0.000	0h
APPL1	adaptor protein, phosphotyrosine interaction, PH domain and leucine zipper containing 1	ILMN_1237942	-0.137	2.56E-05	0.002	8h
ASIC1	acid sensing ion channel subunit 1	ILMN_2643241	-0.095	1.30E-02	0.999	120h
ATG2A	autophagy related 2A	ILMN_2963432	0.136	4.01E-07	0.000	8h
ATP1B1	ATPase, Na+/K+ transporting, beta 1 polypeptide	ILMN_2767615	0.167	4.62E-05	0.002	0h
AZIN1	antizyme inhibitor 1	ILMN_1238799	0.052	4.29E-03	0.047	8h
BLOC1S6	biogenesis of lysosomal organelles complex 1 subunit 6	ILMN_1243525	-0.094	3.81E-03	0.999	120h
BNIP2	BCL2/adenovirus E1B 19kDa interacting protein 2	ILMN_3163063	-0.061	3.27E-02	0.999	120h
BUB3	BUB3 mitotic checkpoint protein	ILMN_2655944	-0.142	3.96E-06	0.000	0h
C11orf87	chromosome 11 open reading frame 87	ILMN_2654624	-0.214	3.81E-04	0.007	0h
CCDC113	coiled-coil domain containing 113	ILMN_2610277	0.044	3.39E-02	0.999	120h
CCDC180	coiled-coil domain containing 180	ILMN_2657414	-0.040	4.96E-02	0.999	120h
CDC73	cell division cycle 73	ILMN_1216938	-0.036	4.99E-03	0.041	0h
CDK8	cyclin-dependent kinase 8	ILMN_2726092	-0.062	4.57E-02	0.999	120h
CDK16	cyclin-dependent kinase 16	ILMN_2757150	-0.101	3.54E-02	0.999	120h
CERS2	ceramide synthase 2	ILMN_2893992	0.195	5.51E-04	0.012	8h
CHMP1B	charged multivesicular body protein 1B	ILMN_1222607	-0.104	7.08E-04	0.011	0h
CLIP4	CAP-Gly domain containing linker protein family member 4	ILMN_2606470	-0.112	4.95E-02	0.999	120h
CMTM4	CKLF-like MARVEL transmembrane domain containing 4	ILMN_1244409	0.036	1.16E-02	0.999	120h
CNNM3	cyclin and CBS domain divalent metal cation transport mediator 3	ILMN_1216036	-0.028	4.75E-02	0.999	120h
COMMD1	copper metabolism domain containing 1	ILMN_1231658	-0.088	2.78E-04	0.006	0h
CRYAB	crystallin alpha B	ILMN_2840213	-0.260	1.69E-03	0.020	0h
CSMD1	CUB and Sushi multiple domains 1	ILMN_1230420	-0.026	2.96E-02	0.999	120h
CYTH3	cytohesin 3	ILMN_2791746	-0.078	2.35E-02	0.999	120h
DDIT4	DNA damage inducible transcript 4	ILMN_2993109	0.382	2.37E-04	0.007	8h
DDX3X	DEAD-box helicase 3, X-linked	ILMN_2710166	0.084	4.53E-02	0.999	120h
DEF8	differentially expressed in FDCP 8 homolog (mouse)	ILMN_2448496	-0.041	1.61E-02	0.999	120h
DESI1	desumoylating isopeptidase 1	ILMN_2794686	-0.133	4.02E-04	0.008	0h
DIEXF	digestive organ expansion factor homolog (zebrafish)	ILMN_2738031	-0.082	2.73E-04	0.006	0h
DUS2	dihydrouridine synthase 2	ILMN_1256843	0.048	1.32E-03	0.017	0h
EGFR	epidermal growth factor receptor	ILMN_2693922	0.071	2.91E-03	0.036	8h
EGLN1	egl-9 family hypoxia-inducible factor 1	ILMN_2617087	0.070	5.75E-04	0.013	8h
EPS15	epidermal growth factor receptor pathway substrate 15	ILMN_1228338	0.041	3.29E-02	0.999	120h
ETV1	ets variant 1	ILMN_2643915	0.053	4.39E-02	0.999	120h
FAF1	Fas (TNFRSF6) associated factor 1	ILMN_2718815	0.147	4.12E-10	0.000	8h
FBXO34	F-box protein 34	ILMN_1227903	-0.027	3.76E-02	0.999	120h
FEM1C	fem-1 homolog c (C. elegans)	ILMN_2724409	-0.033	3.12E-02	0.999	120h
FOXJ3	forkhead box J3	ILMN_2729171	-0.026	4.60E-02	0.999	120h
GDI1	GDP dissociation inhibitor 1	ILMN_2862760	-0.097	1.08E-03	0.020	8h
GIPC1	GIPC PDZ domain containing family member 1	ILMN_1225966	-0.066	3.32E-03	0.999	120h
GNAO1	guanine nucleotide binding protein (G protein), alpha activating activity polypeptide O	ILMN_2773191	-0.110	3.58E-02	0.999	120h
HECTD2	HECT domain containing E3 ubiquitin protein ligase 2	ILMN_1252222	-0.039	2.48E-02	0.999	120h
IPO5	importin 5	ILMN_2764995	-0.057	3.73E-02	0.999	120h
KIF1B	kinesin family member 1B	ILMN_3034877	-0.209	4.95E-08	0.000	0h
LAMP2	lysosomal associated membrane protein 2	ILMN_1217454	0.092	2.80E-03	0.999	120h
LRRC8D	leucine-rich repeat containing 8 family member D	ILMN_2766455	0.176	2.33E-07	0.000	8h
LRRN1	leucine rich repeat neuronal 1	ILMN_2759736	-0.122	1.05E-03	0.019	8h
MAP1B	microtubule associated protein 1B	ILMN_2750248	-0.053	1.84E-02	0.999	120h
MAP2K4	mitogen-activated protein kinase kinase 4	ILMN_2920549	0.110	5.06E-03	0.041	0h
MAP3K12	mitogen-activated protein kinase kinase kinase 12	ILMN_2725370	-0.059	1.83E-02	0.999	120h
MAPT	microtubule associated protein tau	ILMN_3107817	-0.053	4.05E-02	0.999	120h
MBTPS1	membrane bound transcription factor peptidase, site 1	ILMN_1245330	-0.075	2.51E-02	0.999	120h
METAP1	methionyl aminopeptidase 1	ILMN_1230913	-0.082	9.18E-03	0.999	120h
miR-17-5p (and other miRNAs w/seed AAAGUGC)	--	mmu-miR-93_st	-0.205	2.00E-02	0.969	8h
miR-181a-5p (and other miRNAs w/seed ACAUUCA)	--	mmu-miR-181b_st	-0.160	4.22E-02	0.969	8h
miR-184 (and other miRNAs w/seed GGACGGA)	--	mmu-miR-184_st	0.929	1.85E-03	0.773	120h
miR-7a-5p (and other miRNAs w/seed GGAAGAC)	--	mmu-miR-7b_st	0.838	1.63E-02	0.968	120h
miR-92a-3p (and other miRNAs w/seed AUUGCAC)	--	mmu-miR-25_st	0.402	4.11E-02	0.968	120h
MME	membrane metallo-endopeptidase	ILMN_2863362	-0.046	4.33E-02	0.999	120h
MOGS	mannosyl-oligosaccharide glucosidase	ILMN_1255453	-0.078	2.16E-03	0.030	8h
MSMO1	methylsterol monooxygenase 1	ILMN_2823778	-0.165	2.59E-02	0.999	120h
MTFMT	mitochondrial methionyl-tRNA formyltransferase	ILMN_2715153	0.034	4.04E-02	0.999	120h
MTSS1L	metastasis suppressor 1-like	ILMN_2635848	0.046	7.72E-03	0.999	120h
NAA15	N(alpha)-acetyltransferase 15, NatA auxiliary subunit	ILMN_2420368	-0.061	1.17E-02	0.999	120h
NAGK	N-acetylglucosamine kinase	ILMN_2652172	-0.070	4.35E-02	0.999	120h
NEK9	NIMA related kinase 9	ILMN_1218295	-0.062	1.45E-02	0.999	120h
NFIB	nuclear factor I/B	ILMN_2726585	-0.241	2.92E-03	0.036	8h
NKIRAS1	NFKB inhibitor interacting Ras-like 1	ILMN_2656189	0.029	3.96E-02	0.999	120h
NSMAF	neutral sphingomyelinase activation associated factor	ILMN_1225324	-0.116	5.03E-03	0.041	0h
NT5C2	5'-nucleotidase, cytosolic II	ILMN_2674822	0.066	2.12E-03	0.024	0h
OSBPL2	oxysterol binding protein like 2	ILMN_1259132	0.093	3.35E-04	0.007	0h
PCSK7	proprotein convertase subtilisin/kexin type 7	ILMN_2694962	-0.091	4.08E-03	0.999	120h
PDK3	pyruvate dehydrogenase kinase 3	ILMN_2676876	-0.114	1.41E-04	0.004	0h
PFKP	phosphofructokinase, platelet	ILMN_1237695	-0.281	3.63E-05	0.001	0h
PIP4K2A	phosphatidylinositol-5-phosphate 4-kinase, type II, alpha	ILMN_2717439	-0.159	3.26E-06	0.000	0h
PKP2	plakophilin 2	ILMN_2927565	0.250	2.36E-07	0.000	8h
PLAGL2	PLAG1 like zinc finger 2	ILMN_1243885	0.067	8.03E-03	0.999	120h
PLP2	proteolipid protein 2 (colonic epithelium-enriched)	ILMN_3001616	-0.036	1.05E-02	0.999	120h
PPCS	phosphopantothenoylcysteine synthetase	ILMN_2740494	0.102	6.29E-04	0.010	0h
PPP1R37	protein phosphatase 1 regulatory subunit 37	ILMN_2844153	-0.047	1.64E-02	0.999	120h
PRDX1	peroxiredoxin 1	ILMN_1223738	-0.180	2.88E-05	0.001	0h
PRKAB2	protein kinase, AMP-activated, beta 2 non-catalytic subunit	ILMN_1215061	-0.049	1.65E-02	0.999	120h
PTGR2	prostaglandin reductase 2	ILMN_2476885	0.040	1.13E-02	0.999	120h
PTP4A2	protein tyrosine phosphatase type IVA, member 2	ILMN_2647282	0.148	3.87E-04	0.010	8h
PTPRE	protein tyrosine phosphatase, receptor type E	ILMN_1254630	0.115	1.44E-02	0.999	120h
RAB10	RAB10, member RAS oncogene family	ILMN_2668608	0.035	1.60E-02	0.999	120h
RAB14	RAB14, member RAS oncogene family	ILMN_2588572	0.100	3.62E-02	0.999	120h
RAB22A	RAB22A, member RAS oncogene family	ILMN_2768841	-0.101	1.10E-04	0.004	8h
RAB3B	RAB3B, member RAS oncogene family	ILMN_1216073	-0.124	3.49E-02	0.999	120h
RABGEF1	RAB guanine nucleotide exchange factor (GEF) 1	ILMN_1226143	-0.119	5.00E-04	0.012	8h
RAN	RAN, member RAS oncogene family	ILMN_2934457	-0.088	3.09E-02	0.999	120h
RAP1B	RAP1B, member of RAS oncogene family	ILMN_1229741	-0.115	2.58E-03	0.027	0h
RARB	retinoic acid receptor, beta	ILMN_2617194	-0.115	4.94E-02	0.999	120h
RASSF2	Ras association (RalGDS/AF-6) domain family member 2	ILMN_1226997	0.074	5.88E-03	0.999	120h
RASSF5	Ras association (RalGDS/AF-6) domain family member 5	ILMN_2825020	0.155	1.19E-03	0.016	0h
RELA	v-rel avian reticuloendotheliosis viral oncogene homolog A	ILMN_2740859	-0.078	4.92E-03	0.041	0h
RGMB	repulsive guidance molecule family member b	ILMN_2941052	-0.036	2.08E-02	0.999	120h
RPS6KA1	ribosomal protein S6 kinase, 90kDa, polypeptide 1	ILMN_2975718	0.104	1.00E-02	0.999	120h
RUBCN	RUN domain and cysteine-rich domain containing, Beclin 1-interacting protein	ILMN_2741006	-0.127	1.55E-03	0.024	8h
RYK	receptor-like tyrosine kinase	ILMN_2667020	-0.097	4.14E-03	0.046	8h
SCAMP2	secretory carrier membrane protein 2	ILMN_1226985	0.073	2.50E-02	0.999	120h
SDC4	syndecan 4	ILMN_2728729	0.206	2.10E-06	0.000	8h
SEMA3A	semaphorin 3A	ILMN_2684289	-0.072	1.13E-02	0.999	120h
SEMA7A	semaphorin 7A (John Milton Hagen blood group)	ILMN_2790357	-0.115	2.93E-02	0.999	120h
SGK1	serum/glucocorticoid regulated kinase 1	ILMN_1213954	1.022	2.45E-08	0.000	8h
SLC11A1	solute carrier family 11 (proton-coupled divalent metal ion transporter), member 1	ILMN_2675811	0.174	2.18E-05	0.001	8h
SLC25A32	solute carrier family 25 (mitochondrial folate carrier), member 32	ILMN_1235842	-0.036	2.33E-02	0.999	120h
SLC9A1	solute carrier family 9, subfamily A (NHE1, cation proton antiporter 1), member 1	ILMN_2770471	-0.071	2.90E-02	0.999	120h
SORT1	sortilin 1	ILMN_1232295	0.028	4.26E-02	0.999	120h
SS18L1	synovial sarcoma translocation gene on chromosome 18-like 1	ILMN_2726159	-0.040	4.57E-02	0.999	120h
SSR4	signal sequence receptor, delta	ILMN_1255237	0.124	7.47E-05	0.003	8h
TFDP2	transcription factor Dp-2 (E2F dimerization partner 2)	ILMN_2760211	-0.041	2.58E-02	0.999	120h
TMEM143	transmembrane protein 143	ILMN_2731260	-0.074	4.55E-05	0.002	0h
TOP1	topoisomerase (DNA) I	ILMN_2521065	-0.056	4.96E-02	0.999	120h
TRIM33	tripartite motif containing 33	ILMN_2514776	0.037	3.79E-02	0.999	120h
TRIOBP	TRIO and F-actin binding protein	ILMN_2519677	0.067	2.01E-02	0.999	120h
UBXN2A	UBX domain protein 2A	ILMN_2510683	0.035	7.70E-03	0.999	120h
UNC5A	unc-5 netrin receptor A	ILMN_1256350	-0.034	4.77E-02	0.999	120h
VAPA	VAMP associated protein A	ILMN_2485148	0.151	4.03E-03	0.999	120h
VAX1	ventral anterior homeobox 1	ILMN_3067046	-0.030	2.04E-02	0.999	120h
VPS53	VPS53 GARP complex subunit	ILMN_2655295	0.080	4.24E-02	0.999	120h
VPS26A	VPS26 retromer complex component A	ILMN_1251809	0.031	3.34E-02	0.999	120h
WASF3	WAS protein family member 3	ILMN_2515285	-0.033	3.64E-02	0.999	120h
WNT5A	wingless-type MMTV integration site family member 5A	ILMN_2511913	0.045	6.69E-03	0.050	0h
XPO6	exportin 6	ILMN_2923599	0.136	6.60E-03	0.049	0h
ZADH2	zinc binding alcohol dehydrogenase domain containing 2	ILMN_1232404	-0.072	2.43E-02	0.999	120h
ZBTB41	zinc finger and BTB domain containing 41	ILMN_2707088	-0.045	3.38E-02	0.999	120h
ZFC3H1	zinc finger, C3H1-type containing	ILMN_2597899	-0.153	2.83E-05	0.001	0h
ZFHX3	zinc finger homeobox 3	ILMN_1250928	0.166	1.57E-02	0.999	120h
ZFP62	ZFP62 zinc finger protein	ILMN_2520096	-0.029	2.28E-02	0.999	120h
ZFP36L1	ZFP36 ring finger protein-like 1	ILMN_1247853	0.072	2.86E-02	0.999	120h
ZMYND11	zinc finger, MYND-type containing 11	ILMN_2472861	-0.091	4.09E-02	0.999	120h
ZNF212	zinc finger protein 212	ILMN_2521753	0.031	3.99E-02	0.999	120h
ZNF236	zinc finger protein 236	ILMN_1259712	-0.138	1.49E-04	0.005	8h
ZRANB1	zinc finger, RAN-binding domain containing 1	ILMN_1249755	0.078	5.79E-04	0.010	0h

[truncated: 7 more sheets: NAC Cluster5, PFC Cluster1, PFC Cluster2, PFC Cluster3, PFC Cluster4, PFC Cluster5, PFC Cluster6]
