# Supplementary material for: Long-term ethanol exposure: Temporal pattern of microRNA expression and associated mRNA gene networks in mouse brain
Source: PLoS One. 2018 Jan 9;13(1):e0190841. doi: 10.1371/journal.pone.0190841 (PMC5760035; doi:10.1371/journal.pone.0190841)
Supplement: S3 Table — Centered and scaled expression log ratios of DE microRNAs were hierarchically clustered using the R package clValid [38]. The table lists microRNA probe IDs and associated mirBase (v21) and IPA names. Clusters are identified by a unique number in each brain region. Expression data are the original (unscaled/uncentered) values. logFC = log fold change of treated vs control. (XLSX) [file pone.0190841.s010.xlsx]

## Sheet: Legend
S3 Table. Expression data and cluster membership for DE (p < 0.05) microRNAs in each brain region. Centered and scaled expression log ratios of DE microRNAs were hierarchically clustered using the R package clValid. The table lists microRNA probe IDs and associated mirBase (v21) and IPA names. Clusters are identified by a unique number in each brain region. Expression data are the original (unsca…

## Sheet: AMY 
Five MicroRNA Clusters in AMY
Name (mirBase v21)	Probe ID	IPA Symbol	logFC	P Value	FDR	Time DE	Cluster
mmu-miR-130b-3p	mmu-miR-130b_st	miR-130a-3p (and other miRNAs w/seed AGUGCAA)	-0.731415	0.00649934	0.599797	0h	1
mmu-miR-181b-5p	mmu-miR-181b_st	miR-181a-5p (and other miRNAs w/seed ACAUUCA)	-0.124931	0.0270575	0.599797	0h	1
mmu-miR-187-3p	mmu-miR-187_st	miR-187-3p (miRNAs w/seed CGUGUCU)	-0.434931	0.0140503	0.599797	0h	1
mmu-miR-34a-5p	mmu-miR-34a_st	miR-34a-5p (and other miRNAs w/seed GGCAGUG)	-0.800877	0.0192963	0.599797	0h	1
mmu-miR-431-5p	mmu-miR-431_st	miR-431-5p (and other miRNAs w/seed GUCUUGC)	-0.253536	0.0174168	0.599797	0h	1
mmu-miR-148a-3p	mmu-miR-148a_st	miR-148a-3p (and other miRNAs w/seed CAGUGCA)	0.700519	0.0177743	0.999485	8h	1
mmu-miR-485-3p	mmu-miR-485-star_st	miR-485-3p (miRNAs w/seed GUCAUAC)	0.639994	0.0069241	0.999485	8h	1
mmu-miR-2137	mmu-miR-2137_st	miR-2137 (miRNAs w/seed CCGGCGG)	0.328864	0.0121753	0.599797	0h	2
mmu-miR-351-5p	mmu-miR-351_st	miR-125b-5p (and other miRNAs w/seed CCCUGAG)	0.418273	0.0443934	0.762409	0h	2
mmu-miR-7b-3p	mmu-miR-7b-star_st	miR-7a-2-3p (and other miRNAs w/seed AACAAGU)	0.596247	0.00910937	0.599797	0h	2
mmu-miR-124-5p	mmu-miR-124-star_st	miR-124-5p (miRNAs w/seed GUGUUCA)	-0.494519	0.0268033	0.986796	120h	2
mmu-miR-128-1-5p	mmu-miR-128-1-star_st	miR-128-1-5p (and other miRNAs w/seed GGGGCCG)	-0.503228	0.0390194	0.986796	120h	2
mmu-miR-181a-1-3p	mmu-miR-181a-1-star_st	miR-181a-1-3p (and other miRNAs w/seed CCAUCGA)	-0.796161	0.00931998	0.986796	120h	2
mmu-miR-1949	mmu-miR-1949_st	miR-1949 (and other miRNAs w/seed UAUACCA)	-0.532374	0.0174447	0.986796	120h	2
mmu-miR-3099-5p	mmu-miR-3099-star_st	miR-3099-5p (miRNAs w/seed CAGCUUC)	-0.467715	0.0199547	0.986796	120h	2
mmu-miR-10b-5p	mmu-miR-10b_st	miR-10a-5p (and other miRNAs w/seed ACCCUGU)	0.399786	0.0285588	0.999485	8h	2
mmu-miR-128-2-5p	mmu-miR-128-2-star_st	miR-128-1-5p (and other miRNAs w/seed GGGGCCG)	0.907169	0.0168679	0.999485	8h	2
mmu-miR-504-5p	mmu-miR-504_st	miR-504-5p (and other miRNAs w/seed GACCCUG)	0.513372	0.0410425	0.999485	8h	2
mmu-miR-149-3p	mmu-miR-149-star_st	miR-6967-5p (and other miRNAs w/seed AGGGAGG)	0.296955	0.0222071	0.599797	0h	3
mmu-miR-21a-5p	mmu-miR-21_st	miR-21-5p (and other miRNAs w/seed AGCUUAU)	1.54789	0.0135454	0.599797	0h	3
mmu-miR-2861	mmu-miR-2861_st	miR-2861 (and other miRNAs w/seed GGGCCUG)	0.354151	0.0273325	0.599797	0h	3
mmu-miR-3077-5p	mmu-miR-3077-star_st	miR-3077-5p (and other miRNAs w/seed UGCGGAC)	0.335318	0.0191364	0.599797	0h	3
mmu-miR-3102-5p	mmu-miR-3102-star_st	miR-702-5p (and other miRNAs w/seed UGAGUGG)	0.697153	0.035567	0.668998	0h	3
mmu-miR-3960	mmu-miR-3960_st	miR-3960 (and other miRNAs w/seed GCGGCGG)	0.249695	0.0491183	0.783068	0h	3
mmu-miR-486a-3p	mmu-miR-486-star_st	miR-486-3p (and other miRNAs w/seed GGGGCAG)	0.767238	0.0415015	0.745141	0h	3
mmu-miR-5099	mmu-miR-5099_st	miR-5099 (miRNAs w/seed UAGAUCG)	0.783169	0.0300119	0.623932	0h	3
mmu-miR-5126	mmu-miR-5126_st	miR-5126 (miRNAs w/seed CGGGCGG)	0.333213	0.0201813	0.599797	0h	3
mmu-miR-705	mmu-miR-705_st	miR-1233-5p (and other miRNAs w/seed GUGGGAG)	0.364801	0.0217471	0.599797	0h	3
mmu-miR-7b-5p	mmu-miR-7b_st	miR-7a-5p (and other miRNAs w/seed GGAAGAC)	1.16835	0.0264664	0.599797	0h	3
mmu-miR-3104-5p	mmu-miR-3104-5p_st	miR-3104-5p (and other miRNAs w/seed AGGGGGC)	-0.584611	0.0205882	0.986796	120h	3
mmu-miR-106b-5p	mmu-miR-106b_st	miR-17-5p (and other miRNAs w/seed AAAGUGC)	-0.343844	0.032512	0.642111	0h	4
mmu-miR-15a-5p	mmu-miR-15a_st	miR-16-5p (and other miRNAs w/seed AGCAGCA)	-1.22263	0.0158018	0.599797	0h	4
mmu-miR-28a-5p	mmu-miR-28_st	miR-708-5p (and other miRNAs w/seed AGGAGCU)	-0.879597	0.0243392	0.599797	0h	4
mmu-miR-380-5p	mmu-miR-380-5p_st	miR-380-5p (miRNAs w/seed UGGUUGA)	-0.475119	0.0167016	0.599797	0h	4
mmu-miR-93-5p	mmu-miR-93_st	miR-17-5p (and other miRNAs w/seed AAAGUGC)	-0.214801	0.0207996	0.599797	0h	4
mmu-miR-132-3p	mmu-miR-132_st	miR-132-3p (and other miRNAs w/seed AACAGUC)	0.122793	0.0483263	0.986796	120h	4
mmu-miR-695	mmu-miR-695_st	miR-695 (miRNAs w/seed GAUUGGG)	0.6023	0.0463446	0.986796	120h	4
mmu-miR-3082-5p	mmu-miR-3082-5p_st	miR-3082-5p (and other miRNAs w/seed ACAGAGU)	0.880431	0.0251619	0.999485	8h	4
mmu-let-7b-3p	mmu-let-7b-star_st	let-7a-3p (and other miRNAs w/seed UAUACAA)	0.54091	0.0386947	0.986796	120h	5
mmu-miR-379-5p	mmu-miR-379_st	miR-379-5p (and other miRNAs w/seed GGUAGAC)	0.158868	0.0116935	0.986796	120h	5
mmu-miR-5110	mmu-miR-5110_st	miR-5110 (and other miRNAs w/seed GAGGAGG)	0.533638	0.0435645	0.986796	120h	5
mmu-miR-1907	mmu-miR-1907_st	miR-16-5p (and other miRNAs w/seed AGCAGCA)	-0.754006	0.0197957	0.999485	8h	5

## Sheet: NAC
Five MicroRNA Clusters in NAC
Name (mirBase v21)	Probe ID	IPA Symbol	logFC	P Value	FDR	Time DE	Cluster
mmu-let-7g-3p	mmu-let-7g-star_st	let-7g-3p (miRNAs w/seed CUGUACA)	-0.804498	0.0353336	0.851097	0h	1
mmu-miR-146a-5p	mmu-miR-146a_st	miR-146a-5p (and other miRNAs w/seed GAGAACU)	-0.607663	0.0405234	0.851097	0h	1
mmu-miR-193a-3p	mmu-miR-193_st	miR-193a-3p (and other miRNAs w/seed ACUGGCC)	-0.692477	0.0179593	0.851097	0h	1
mmu-miR-28c	mmu-miR-28c_st	miR-28b (and other miRNAs w/seed GGAGCUC)	0.70766	0.00974425	0.968069	120h	1
mmu-miR-299a-5p	mmu-miR-299-star_st	miR-299a-5p (and other miRNAs w/seed GGUUUAC)	0.440122	0.0062393	0.968069	120h	1
mmu-miR-29c-5p	mmu-miR-29c-star_st	miR-29c-5p (miRNAs w/seed GACCGAU)	-0.849347	0.0387319	0.851097	0h	1
mmu-miR-30e-3p	mmu-miR-30e-star_st	miR-30a-3p (and other miRNAs w/seed UUUCAGU)	-0.46342	0.0325823	0.851097	0h	1
mmu-miR-337-3p	mmu-miR-337-3p_st	miR-337-3p (and other miRNAs w/seed CAGCUCC)	-0.714848	0.04031	0.851097	0h	1
mmu-miR-379-3p	mmu-miR-379-star_st	miR-411-3p (and other miRNAs w/seed AUGUAAC)	-0.898498	0.00399418	0.75831	0h	1
mmu-miR-467a-5p	mmu-miR-467a_st	miR-467a-5p (and other miRNAs w/seed AAGUGCC)	0.498387	0.0235713	0.968069	120h	1
mmu-miR-496a-3p	mmu-miR-496_st	miR-503-3p (and other miRNAs w/seed GAGUAUU)	0.477836	0.035795	0.968651	8h	1
mmu-miR-669h-3p	mmu-miR-669h-3p_st	miR-669h-3p (and other miRNAs w/seed AUGCAUA)	-0.935539	0.00168939	0.707854	0h	1
mmu-miR-138-5p	mmu-miR-138_st	miR-138-5p (miRNAs w/seed GCUGGUG)	-0.13793	0.0323528	0.968069	120h	2
mmu-miR-187-3p	mmu-miR-187_st	miR-187-3p (miRNAs w/seed CGUGUCU)	-0.170974	0.0406111	0.968069	120h	2
mmu-miR-2137	mmu-miR-2137_st	miR-2137 (miRNAs w/seed CCGGCGG)	0.372015	0.0276278	0.851097	0h	2
mmu-miR-339-5p	mmu-miR-339-5p_st	miR-339-5p (and other miRNAs w/seed CCCUGUC)	0.28276	0.0415088	0.851097	0h	2
mmu-miR-449b	mmu-miR-449b_st	miR-34a-5p (and other miRNAs w/seed GGCAGUG)	0.193584	0.0422461	0.851097	0h	2
mmu-miR-496a-5p	mmu-miR-496-star_st	miR-453 (and other miRNAs w/seed GGUUGCC)	0.68935	0.00542943	0.75831	0h	2
mmu-miR-667-5p	mmu-miR-667-star_st	miR-667-5p (miRNAs w/seed GGUGCUG)	0.554953	0.0276006	0.851097	0h	2
mmu-miR-7b-3p	mmu-miR-7b-star_st	miR-7a-2-3p (and other miRNAs w/seed AACAAGU)	0.374149	0.0433606	0.851097	0h	2
mmu-let-7b-5p	mmu-let-7b_st	let-7a-5p (and other miRNAs w/seed GAGGUAG)	-0.130352	0.0463408	0.968651	8h	3
mmu-miR-134-5p	mmu-miR-134_st	miR-3118 (and other miRNAs w/seed GUGACUG)	0.298516	0.0443856	0.851097	0h	3
mmu-miR-135a-2-3p	mmu-miR-135a-2-star_st	miR-135a-2-3p (and other miRNAs w/seed GUAGGGA)	0.724339	0.0190098	0.851097	0h	3
mmu-miR-142a-5p	mmu-miR-142-5p_st	miR-142-5p (and other miRNAs w/seed AUAAAGU)	-0.298225	0.0458235	0.968651	8h	3
mmu-miR-185-5p	mmu-miR-185_st	miR-185-5p (and other miRNAs w/seed GGAGAGA)	0.16721	0.0176964	0.851097	0h	3
mmu-miR-298-5p	mmu-miR-298_st	miR-298-5p (and other miRNAs w/seed GCAGAGG)	0.48851	0.0302606	0.851097	0h	3
mmu-miR-3475-3p	mmu-miR-3475_st	miR-3475-3p (and other miRNAs w/seed CUGGAGG)	0.358265	0.0306539	0.851097	0h	3
mmu-miR-34c-3p	mmu-miR-34c-star_st	miR-34c-3p (and other miRNAs w/seed AUCACUA)	-0.567843	0.0336714	0.968651	8h	3
mmu-miR-380-3p	mmu-miR-380-3p_st	miR-380-3p (and other miRNAs w/seed AUGUAGU)	0.545527	0.0383973	0.968069	120h	3
mmu-miR-382-5p	mmu-miR-382_st	miR-382-5p (miRNAs w/seed AAGUUGU)	0.184651	0.026069	0.851097	0h	3
mmu-miR-384-5p	mmu-miR-384-5p_st	miR-30c-5p (and other miRNAs w/seed GUAAACA)	-0.421131	0.0228983	0.968651	8h	3
mmu-miR-181b-5p	mmu-miR-181b_st	miR-181a-5p (and other miRNAs w/seed ACAUUCA)	-0.160338	0.0421663	0.968651	8h	4
mmu-miR-184-3p	mmu-miR-184_st	miR-184 (and other miRNAs w/seed GGACGGA)	0.928528	0.00184559	0.773301	120h	4
mmu-miR-22-5p	mmu-miR-22-star_st	miR-22-5p (and other miRNAs w/seed GUUCUUC)	-0.861477	0.0118354	0.968651	8h	4
mmu-miR-25-3p	mmu-miR-25_st	miR-92a-3p (and other miRNAs w/seed AUUGCAC)	0.401973	0.0410864	0.968069	120h	4
mmu-miR-29b-1-5p	mmu-miR-29b-1-star_st	miR-29b-1-5p (miRNAs w/seed CUGGUUU)	0.7006	0.0427468	0.968069	120h	4
mmu-miR-3060-3p	mmu-miR-3060_st	miR-3060-3p (miRNAs w/seed CAUAGCA)	0.490345	0.0215556	0.968069	120h	4
mmu-miR-433-5p	mmu-miR-433-star_st	miR-433-5p (miRNAs w/seed ACGGUGA)	0.738501	0.0150948	0.968069	120h	4
mmu-miR-466f	mmu-miR-466f_st	miR-466f (miRNAs w/seed CGUGUGU)	-0.72986	0.0430014	0.968651	8h	4
mmu-miR-5113	mmu-miR-5113_st	miR-5113 (and other miRNAs w/seed CAGAGGA)	-0.664426	0.0407959	0.851097	0h	4
mmu-miR-7b-5p	mmu-miR-7b_st	miR-7a-5p (and other miRNAs w/seed GGAAGAC)	0.838091	0.0162842	0.968069	120h	4
mmu-miR-93-5p	mmu-miR-93_st	miR-17-5p (and other miRNAs w/seed AAAGUGC)	-0.204992	0.01999	0.968651	8h	4
mmu-miR-129-2-3p	mmu-miR-129-2-3p_st	miR-129-1-3p (and other miRNAs w/seed AGCCCUU)	0.179471	0.0264042	0.968651	8h	5
mmu-miR-129-5p	mmu-miR-129-5p_st	miR-129-5p (miRNAs w/seed UUUUUGC)	-0.17594	0.0382241	0.968069	120h	5
mmu-miR-431-5p	mmu-miR-431_st	miR-431-5p (and other miRNAs w/seed GUCUUGC)	0.165685	0.0368125	0.968651	8h	5
mmu-miR-5112	mmu-miR-5112_st	miR-5112 (and other miRNAs w/seed AGCUCAG)	-0.51687	0.0203859	0.968069	120h	5
mmu-miR-764-3p	mmu-miR-764-3p_st	miR-7062-5p (and other miRNAs w/seed GGAGGCC)	-0.605111	0.0246697	0.968069	120h	5

## Sheet: PFC
Six MicroRNA Clusters in PFC
Name (mirBase v21)	Probe ID	IPA Symbol	logFC	P Value	FDR	Time DE	Cluster
mmu-miR-182-5p	mmu-miR-182_st	miR-182-5p (and other miRNAs w/seed UUGGCAA)	1.02388	0.00449103	0.320187	0h	1
mmu-miR-183-5p	mmu-miR-183_st	miR-183-5p (miRNAs w/seed AUGGCAC)	1.12356	0.0108972	0.399233	0h	1
mmu-miR-183-3p	mmu-miR-183-star_st	miR-183-3p (miRNAs w/seed UGAAUUA)	1.5879	0.00529132	0.320187	0h	1
mmu-miR-187-3p	mmu-miR-187_st	miR-187-3p (miRNAs w/seed CGUGUCU)	0.689889	0.00165015	0.29816	0h	1
mmu-miR-200a-3p	mmu-miR-200a_st	miR-141-3p (and other miRNAs w/seed AACACUG)	0.858798	0.0279466	0.481834	0h	1
mmu-miR-200a-5p	mmu-miR-200a-star_st	miR-200a-5p (and other miRNAs w/seed AUCUUAC)	0.782369	0.0462891	0.585164	0h	1
mmu-miR-200b-3p	mmu-miR-200b_st	miR-200b-3p (and other miRNAs w/seed AAUACUG)	1.05769	0.0106539	0.399233	0h	1
mmu-miR-200b-5p	mmu-miR-200b-star_st	miR-200a-5p (and other miRNAs w/seed AUCUUAC)	1.27642	0.00755893	0.347988	0h	1
mmu-miR-200c-3p	mmu-miR-200c_st	miR-200b-3p (and other miRNAs w/seed AAUACUG)	1.01347	0.00556156	0.320187	0h	1
mmu-miR-296-3p	mmu-miR-296-3p_st	miR-296-3p (miRNAs w/seed AGGGUUG)	0.753928	0.00544703	0.320187	0h	1
mmu-miR-30c-1-3p	mmu-miR-30c-1-star_st	miR-30c-1-3p (and other miRNAs w/seed UGGGAGA)	0.599107	0.0310861	0.481834	0h	1
mmu-miR-486b-3p	mmu-miR-3107-star_st	miR-486-3p (and other miRNAs w/seed GGGGCAG)	0.689031	0.0236933	0.481834	0h	1
mmu-miR-429-3p	mmu-miR-429_st	miR-200b-3p (and other miRNAs w/seed AAUACUG)	0.912481	0.0249525	0.481834	0h	1
mmu-miR-486a-3p	mmu-miR-486-star_st	miR-486-3p (and other miRNAs w/seed GGGGCAG)	0.824328	0.0196075	0.481834	0h	1
mmu-miR-7a-2-3p	mmu-miR-7a-2-star_st	miR-7a-2-3p (and other miRNAs w/seed AACAAGU)	0.581703	0.00214597	0.29816	0h	1
mmu-miR-141-3p	mmu-miR-141_st	miR-141-3p (and other miRNAs w/seed AACACUG)	1.20384	0.0418808	0.581999	0h	2
mmu-miR-155-5p	mmu-miR-155_st	miR-155-5p (miRNAs w/seed UAAUGCU)	1.00907	0.00221955	0.29816	0h	2
mmu-miR-2137	mmu-miR-2137_st	miR-2137 (miRNAs w/seed CCGGCGG)	0.402223	0.0215645	0.481834	0h	2
mmu-miR-7b-3p	mmu-miR-7b-star_st	miR-7a-2-3p (and other miRNAs w/seed AACAAGU)	0.405356	0.0456394	0.585164	0h	2
mmu-miR-101a-3p	mmu-miR-101a_st	miR-101-3p (and other miRNAs w/seed ACAGUAC)	-0.574201	0.0180757	0.481834	0h	3
mmu-miR-138-2-3p	mmu-miR-138-2-star_st	miR-138-2	-0.188267	0.0464647	0.585164	0h	3
mmu-miR-149-3p	mmu-miR-149-star_st	miR-6967-5p (and other miRNAs w/seed AGGGAGG)	-0.302443	0.0400568	0.576531	0h	3
mmu-miR-211-3p	mmu-miR-211-star_st	miR-211-3p (miRNAs w/seed CAAGGAC)	-0.962492	0.0305917	0.481834	0h	3
mmu-miR-329-3p	mmu-miR-329_st	miR-329-3p (and other miRNAs w/seed ACACACC)	-0.307651	0.0400308	0.576531	0h	3
mmu-miR-335-5p	mmu-miR-335-5p_st	miR-335-5p (and other miRNAs w/seed CAAGAGC)	0.55117	0.0397844	0.990061	120h	3
mmu-miR-344d-3p	mmu-miR-344d_st	miR-344d-3p (and other miRNAs w/seed AUAUAAC)	-0.39797	0.0186546	0.481834	0h	3
mmu-miR-421-3p	mmu-miR-421_st	miR-421-3p (and other miRNAs w/seed UCAACAG)	-0.464138	0.01693	0.481834	0h	3
mmu-miR-7a-1-3p	mmu-miR-7a-1-star_st	miR-7-1-3p (and other miRNAs w/seed AACAAAU)	-1.06543	0.00777144	0.347988	0h	3
mmu-miR-9-3p	mmu-miR-9-star_st	miR-9-3p (and other miRNAs w/seed UAAAGCU)	-0.285619	0.0288264	0.481834	0h	3
mmu-miR-129-5p	mmu-miR-129-5p_st	miR-129-5p (miRNAs w/seed UUUUUGC)	0.145167	0.0437508	0.980267	8h	4
mmu-miR-1843a-5p	mmu-miR-1843-5p_st	miR-1843a-5p (and other miRNAs w/seed AUGGAGG)	-0.406649	0.0130885	0.439555	0h	4
mmu-miR-188-5p	mmu-miR-188-5p_st	miR-188-5p (and other miRNAs w/seed AUCCCUU)	-0.623378	0.0180201	0.990061	120h	4
mmu-miR-1946b	mmu-miR-1946b_st	miR-1946b (and other miRNAs w/seed CCGGGCA)	0.911605	0.017328	0.980267	8h	4
mmu-miR-24-2-5p	mmu-miR-24-2-star_st	miR-24-1-5p (and other miRNAs w/seed UGCCUAC)	-0.282337	0.0259732	0.481834	0h	4
mmu-miR-25-3p	mmu-miR-25_st	miR-92a-3p (and other miRNAs w/seed AUUGCAC)	0.695405	0.0311753	0.980267	8h	4
mmu-miR-29b-1-5p	mmu-miR-29b-1-star_st	miR-29b-1-5p (miRNAs w/seed CUGGUUU)	0.650367	0.0359945	0.980267	8h	4
mmu-miR-300-3p	mmu-miR-300_st	miR-300-3p (miRNAs w/seed AUGCAAG)	0.253218	0.0413649	0.980267	8h	4
mmu-miR-34a-5p	mmu-miR-34a_st	miR-34a-5p (and other miRNAs w/seed GGCAGUG)	-0.36891	0.0305725	0.481834	0h	4
mmu-miR-409-3p	mmu-miR-409-3p_st	miR-409-3p (miRNAs w/seed AAUGUUG)	0.208341	0.0476737	0.980267	8h	4
mmu-miR-448-5p	mmu-miR-448-5p_st	miR-448-5p (miRNAs w/seed AACAUCC)	0.704581	0.0304533	0.980267	8h	4
mmu-miR-141-5p	mmu-miR-141-star_st	miR-141-5p (and other miRNAs w/seed AUCUUCC)	-0.356469	0.00955663	0.990061	120h	5
mmu-miR-3093-3p	mmu-miR-3093-3p_st	miR-3093-3p (and other miRNAs w/seed GUGGACA)	0.428409	0.0457861	0.980267	8h	5
mmu-miR-466j	mmu-miR-466j_st	miR-669m-5p (and other miRNAs w/seed GUGUGCA)	0.357004	0.0254586	0.481834	0h	5
mmu-miR-193b-5p	mmu-miR-193b-star_st	miR-193b-5p (miRNAs w/seed GGGGUUU)	0.719189	0.0465991	0.990061	120h	6
mmu-miR-486b-5p	mmu-miR-3107_st	miR-486-5p (and other miRNAs w/seed CCUGUAC)	0.380815	0.0093707	0.990061	120h	6
mmu-miR-337-3p	mmu-miR-337-3p_st	miR-337-3p (and other miRNAs w/seed CAGCUCC)	0.740821	0.0478388	0.990061	120h	6
mmu-miR-486a-5p	mmu-miR-486_st	miR-486-5p (and other miRNAs w/seed CCUGUAC)	0.321572	0.0101057	0.990061	120h	6
