# Supplementary material for: Long-term ethanol exposure: Temporal pattern of microRNA expression and associated mRNA gene networks in mouse brain
Source: PLoS One. 2018 Jan 9;13(1):e0190841. doi: 10.1371/journal.pone.0190841 (PMC5760035; doi:10.1371/journal.pone.0190841)
Supplement: S4 Table — The table lists microRNA probe IDs and associated mirBase (v21) names. Fold changes (treated vs. control), p values and false discovery rates (FDR) were determined using empirical Bayes moderated t-statistics from the Bioconductor package limma. (XLSX) [file pone.0190841.s011.xlsx]

## Sheet: Legend
S4 Table. DE data for all probesets detected above background. The table lists microRNA probe IDs and associated mirBase (v21) names. Fold changes (treated vs. control), p values and false discovery rates (FDR) were determined using empirical Bayes moderated t-statistics from the Bioconductor package limma.

## Sheet: AMY
		0h			8h			120h
Probe ID	Name (mirBase v21)	Fold Change	P Value	FDR	Fold Change	P Value	FDR	Fold Change	P Value	FDR
mmu-miR-181b_st	mmu-miR-181b-5p	-1.09046	0.0270575	0.599797	-1.04271	0.275094	0.999485	-1.08233	0.0496097	0.986796
mmu-miR-181a-1-star_st	mmu-miR-181a-1-3p	-1.08815	0.6787	0.959784	-1.07151	0.725817	0.999485	-1.73647	0.00931998	0.986796
mmu-miR-379_st	mmu-miR-379-5p	1.02511	0.542565	0.931796	-1.02861	0.488814	0.999485	1.11641	0.0116935	0.986796
mmu-miR-1949_st	mmu-miR-1949	1.14234	0.427115	0.887871	-1.06316	0.672136	0.999485	-1.44631	0.0174447	0.986796
mmu-miR-3099-star_st	mmu-miR-3099-5p	1.11845	0.393541	0.878429	1.04171	0.730467	0.999485	-1.38292	0.0199547	0.986796
mmu-miR-3104-5p_st	mmu-miR-3104-5p	1.12401	0.476741	0.899	-1.30202	0.1124	0.999485	-1.49963	0.0205882	0.986796
mmu-miR-124-star_st	mmu-miR-124-5p	-1.05263	0.724253	0.96288	1.22945	0.159889	0.999485	-1.40885	0.0268033	0.986796
mmu-let-7b-star_st	mmu-let-7b-3p	-1.08526	0.632474	0.959784	-1.26279	0.176647	0.999485	1.45489	0.0386947	0.986796
mmu-miR-128-1-star_st	mmu-miR-128-1-5p	1.1369	0.387934	0.878429	-1.01594	0.914894	0.999485	-1.41738	0.0390194	0.986796
mmu-miR-5110_st	mmu-miR-5110	1.12346	0.487476	0.899781	-1.0562	0.752182	0.999485	1.44758	0.0435645	0.986796
mmu-miR-695_st	mmu-miR-695	-1.17578	0.447842	0.887871	1.20126	0.339937	0.999485	1.51813	0.0463446	0.986796
mmu-miR-132_st	mmu-miR-132-3p	-1.03591	0.388045	0.878429	1.01116	0.785125	0.999485	1.08884	0.0483263	0.986796
mmu-miR-7b-star_st	mmu-miR-7b-3p	1.51178	0.00910937	0.599797	1.51093	0.00919688	0.999485	-1.13771	0.414691	0.986796
mmu-miR-148a_st	mmu-miR-148a-3p	-1.24048	0.279173	0.878429	1.62509	0.0177743	0.999485	-1.37168	0.127139	0.986796
mmu-miR-3082-5p_st	mmu-miR-3082-5p	-1.00077	0.997681	0.997681	1.84093	0.0251619	0.999485	1.50215	0.171706	0.986796
mmu-miR-504_st	mmu-miR-504-5p	-1.00649	0.96963	0.986243	1.42738	0.0410425	0.999485	-1.28455	0.172616	0.986796
mmu-miR-10b_st	mmu-miR-10b-5p	1.08613	0.502996	0.910045	1.31931	0.0285588	0.999485	-1.14156	0.301532	0.986796
mmu-miR-1907_st	mmu-miR-1907	-1.03976	0.863112	0.96288	-1.68647	0.0197957	0.999485	1.18475	0.435731	0.986796
mmu-miR-128-2-star_st	mmu-miR-128-2-5p	1.41169	0.165643	0.878429	1.87536	0.0168679	0.999485	-1.09896	0.701204	0.986796
mmu-miR-485-star_st	mmu-miR-485-3p	-1.22849	0.195232	0.878429	1.55832	0.0069241	0.999485	1.01263	0.938562	0.986796
mmu-miR-130b_st	mmu-miR-130b-3p	-1.66027	0.00649934	0.599797	1.01006	0.955244	0.999485	-1.33755	0.120235	0.986796
mmu-miR-21_st	mmu-miR-21a-5p	2.92389	0.0135454	0.599797	-1.16795	0.661428	0.999485	-1.65938	0.185489	0.986796
mmu-miR-187_st	mmu-miR-187-3p	-1.35185	0.0140503	0.599797	1.16898	0.191876	0.999485	-1.16762	0.210437	0.986796
mmu-miR-705_st	mmu-miR-705	1.2877	0.0217471	0.599797	-1.04003	0.713497	0.999485	1.12168	0.302044	0.986796
mmu-miR-34a_st	mmu-miR-34a-5p	-1.74216	0.0192963	0.599797	1.11021	0.649412	0.999485	-1.2627	0.329301	0.986796
mmu-miR-380-5p_st	mmu-miR-380-5p	-1.39003	0.0167016	0.599797	-1.01941	0.88514	0.999485	1.13334	0.36564	0.986796
mmu-miR-351_st	mmu-miR-351-5p	1.33633	0.0443934	0.762409	1.10846	0.466045	0.999485	-1.13607	0.38358	0.986796
mmu-miR-5099_st	mmu-miR-5099	1.72091	0.0300119	0.623932	1.16796	0.524403	0.999485	1.20199	0.466489	0.986796
mmu-miR-106b_st	mmu-miR-106b-5p	-1.26913	0.032512	0.642111	-1.02225	0.839355	0.999485	1.08364	0.475841	0.986796
mmu-miR-3077-star_st	mmu-miR-3077-5p	1.26166	0.0191364	0.599797	1.05851	0.554611	0.999485	1.07268	0.481628	0.986796
mmu-miR-2137_st	mmu-miR-2137	1.25602	0.0121753	0.599797	1.17541	0.0703543	0.999485	-1.06596	0.482484	0.986796
mmu-miR-5126_st	mmu-miR-5126	1.25982	0.0201813	0.599797	1.00396	0.967278	0.999485	1.06803	0.510218	0.986796
mmu-miR-149-star_st	mmu-miR-149-3p	1.22855	0.0222071	0.599797	1.01687	0.848054	0.999485	1.05969	0.522026	0.986796
mmu-miR-3102-star_st	mmu-miR-3102-5p	1.6213	0.035567	0.668998	1.07085	0.767809	0.999485	-1.14853	0.550937	0.986796
mmu-miR-2861_st	mmu-miR-2861	1.27823	0.0273325	0.599797	1.03318	0.762779	0.999485	1.05555	0.629427	0.986796
mmu-miR-486-star_st	mmu-miR-486a-3p	1.70201	0.0415015	0.745141	-1.27067	0.349205	0.999485	1.1167	0.675614	0.986796
mmu-miR-431_st	mmu-miR-431-5p	-1.19212	0.0174168	0.599797	1.13279	0.0864432	0.999485	-1.03135	0.67686	0.986796
mmu-miR-7b_st	mmu-miR-7b-5p	2.24754	0.0264664	0.599797	-1.26149	0.512447	0.999485	1.11555	0.76713	0.986796
mmu-miR-15a_st	mmu-miR-15a-5p	-2.33371	0.0158018	0.599797	-1.05216	0.880889	0.999485	-1.05756	0.873395	0.986796
mmu-miR-28_st	mmu-miR-28a-5p	-1.83986	0.0243392	0.599797	1.07747	0.776545	0.999485	-1.03458	0.900537	0.986796
mmu-miR-3960_st	mmu-miR-3960	1.18896	0.0491183	0.783068	1.0292	0.737976	0.999485	-1.00977	0.913007	0.986796
mmu-miR-93_st	mmu-miR-93-5p	-1.16054	0.0207996	0.599797	-1.04458	0.485877	0.999485	1.00428	0.947333	0.986796
mmu-miR-872-star_st	mmu-miR-872-3p	1.03473	0.913203	0.96784	1.03708	0.90423	0.999485	-1.78682	0.0692703	0.986796
mmu-miR-1306-3p_st	mmu-miR-1306-3p	1.54637	0.10757	0.878429	-1.09244	0.740521	0.999485	-1.66365	0.0705944	0.986796
mmu-miR-5128_st	mmu-miR-5128	1.19739	0.22608	0.878429	1.024	0.872335	0.999485	1.31522	0.0781194	0.986796
mmu-miR-709_st	mmu-miR-709	1.00242	0.964424	0.986243	-1.07331	0.195637	0.999485	1.10315	0.0851345	0.986796
mmu-miR-134-star_st	mmu-miR-134-3p	-1.04942	0.635136	0.959784	-1.05073	0.626456	0.999485	-1.19809	0.0908048	0.986796
mmu-miR-125a-3p_st	mmu-miR-125a-3p	-1.01174	0.910152	0.96784	-1.02258	0.829192	0.999485	1.1962	0.0996752	0.986796
mmu-miR-490-5p_st	mmu-miR-490-5p	-1.258	0.239642	0.878429	1.42639	0.0719078	0.999485	-1.39497	0.102035	0.986796
mmu-miR-339-5p_st	mmu-miR-339-5p	1.09319	0.445284	0.887871	1.17502	0.170284	0.999485	-1.21792	0.106856	0.986796
mmu-miR-221_st	mmu-miR-221-3p	1.02917	0.593368	0.959784	1.02557	0.638989	0.999485	-1.09388	0.112081	0.986796
mmu-miR-672_st	mmu-miR-672-5p	-1.07768	0.34826	0.878429	-1.01991	0.803846	0.999485	1.14126	0.112927	0.986796
mmu-let-7d_st	mmu-let-7d-5p	-1.01265	0.749108	0.96288	-1.03478	0.386257	0.999485	1.06723	0.114803	0.986796
mmu-miR-1946b_st	mmu-miR-1946b	1.19845	0.281039	0.878429	1.39504	0.050973	0.999485	1.31743	0.115556	0.986796
mmu-miR-298_st	mmu-miR-298-5p	1.0522	0.678017	0.959784	-1.05826	0.64416	0.999485	1.22241	0.118278	0.986796
mmu-miR-384-5p_st	mmu-miR-384-5p	1.04938	0.655083	0.959784	-1.09566	0.398579	0.999485	1.19102	0.122277	0.986796
mmu-miR-181c-star_st	mmu-miR-181c-3p	-1.08887	0.566232	0.949362	1.04942	0.744897	0.999485	-1.2711	0.122935	0.986796
mmu-miR-671-3p_st	mmu-miR-671-3p	1.04866	0.805166	0.96288	1.11552	0.557587	0.999485	-1.34469	0.12929	0.986796
mmu-miR-22-star_st	mmu-miR-22-5p	-1.08147	0.722614	0.96288	-1.25778	0.267452	0.999485	-1.39878	0.133864	0.986796
mmu-miR-3098-3p_st	mmu-miR-3098-3p	1.15313	0.592455	0.959784	-1.43869	0.161529	0.999485	-1.52301	0.134528	0.986796
mmu-miR-3068-star_st	mmu-miR-3068-3p	-1.11805	0.68711	0.96288	-1.17092	0.569347	0.999485	-1.54295	0.135143	0.986796
mmu-miR-153_st	mmu-miR-153-3p	-1.06594	0.468691	0.894362	1.0026	0.976406	0.999485	1.14678	0.137106	0.986796
mmu-miR-185-star_st	mmu-miR-185-3p	-1.23482	0.421108	0.887871	-1.07003	0.809502	0.999485	-1.47953	0.139082	0.986796
mmu-miR-669n_st	mmu-miR-669n	1.10586	0.64733	0.959784	1.01648	0.942568	0.999485	-1.46656	0.14216	0.986796
mmu-miR-9-star_st	mmu-miR-9-3p	1.02519	0.804769	0.96288	-1.04478	0.663624	0.999485	1.16738	0.142266	0.986796
mmu-miR-676-star_st	mmu-miR-676-5p	1.02094	0.941773	0.981105	-1.11268	0.697171	0.999485	-1.52165	0.144115	0.986796
mmu-let-7d-star_st	mmu-let-7d-3p	1.05533	0.818456	0.96288	-1.00906	0.969315	0.999485	1.42557	0.14907	0.986796
mmu-miR-342-5p_st	mmu-miR-342-5p	1.00066	0.993325	0.995846	-1.01674	0.834432	0.999485	1.12667	0.151785	0.986796
mmu-miR-449b_st	mmu-miR-449b	1.01687	0.844033	0.96288	1.00356	0.966638	0.999485	-1.13597	0.152256	0.986796
mmu-miR-1983_st	mmu-miR-1983	-1.35573	0.256235	0.878429	1.34688	0.282777	0.999485	-1.49	0.152534	0.986796
mmu-miR-125b-5p_st	mmu-miR-125b-5p	1.03405	0.480637	0.899	1.0294	0.541309	0.999485	-1.07096	0.166481	0.986796
mmu-miR-148b_st	mmu-miR-148b-3p	-1.18054	0.569617	0.949362	-1.01837	0.948428	0.999485	-1.47545	0.186428	0.986796
mmu-miR-361_st	mmu-miR-361-5p	1.01287	0.814281	0.96288	1.0159	0.77193	0.999485	1.07746	0.189663	0.986796
mmu-miR-331-5p_st	mmu-miR-331-5p	1.28114	0.20461	0.878429	-1.02366	0.903567	0.999485	-1.30915	0.190375	0.986796
mmu-miR-495_st	mmu-miR-495-3p	-1.10902	0.28464	0.878429	-1.01283	0.894436	0.999485	1.13995	0.192153	0.986796
mmu-miR-181a_st	mmu-miR-181a-5p	-1.06495	0.251573	0.878429	1.0335	0.546068	0.999485	-1.07682	0.193654	0.986796
mmu-let-7e_st	mmu-let-7e-5p	1.02184	0.691752	0.96288	-1.02975	0.590853	0.999485	1.074	0.209355	0.986796
mmu-miR-326_st	mmu-miR-326-3p	1.05555	0.541532	0.931796	1.00356	0.967941	0.999485	-1.12157	0.213833	0.986796
mmu-miR-212-3p_st	mmu-miR-212-3p	1.01129	0.871227	0.96288	1.01568	0.822254	0.999485	1.09247	0.221165	0.986796
mmu-miR-466f-3p_st	mmu-miR-466f-3p	-1.18722	0.727098	0.96288	1.3797	0.498952	0.999485	1.83103	0.222469	0.986796
mmu-miR-7a_st	mmu-miR-7a-5p	1.20105	0.145519	0.878429	-1.04402	0.729098	0.999485	1.16809	0.231144	0.986796
mmu-miR-3102-5p.2_st	mmu-miR-3102-5p.2-5p	1.01384	0.915247	0.96784	-1.06283	0.637482	0.999485	1.17418	0.23357	0.986796
mmu-miR-3072-star_st	mmu-miR-3072-5p	1.43769	0.10169	0.878429	-1.08462	0.710103	0.999485	1.31098	0.234763	0.986796
mmu-miR-335-5p_st	mmu-miR-335-5p	1.10875	0.743339	0.96288	1.27944	0.435779	0.999485	1.47403	0.237981	0.986796
mmu-miR-22_st	mmu-miR-22-3p	-1.07897	0.437314	0.887871	1.05228	0.601803	0.999485	-1.12744	0.238494	0.986796
mmu-miR-154_st	mmu-miR-154-5p	-1.09262	0.368841	0.878429	1.00019	0.998471	0.999485	-1.1282	0.238723	0.986796
mmu-miR-140-star_st	mmu-miR-140-3p	-1.00609	0.943848	0.981105	1.04933	0.576897	0.999485	-1.11164	0.239034	0.986796
mmu-miR-706_st	mmu-miR-706	-1.27008	0.668997	0.959784	1.07434	0.897874	0.999485	1.97655	0.242419	0.986796
mmu-let-7g_st	mmu-let-7g-5p	1.03344	0.723685	0.96288	-1.10063	0.305301	0.999485	1.11897	0.246434	0.986796
mmu-miR-337-3p_st	mmu-miR-337-3p	-1.36336	0.330716	0.878429	-1.10768	0.74701	0.999485	-1.44795	0.246563	0.986796
mmu-miR-378b_st	mmu-miR-378b	-1.33426	0.187567	0.878429	1.15922	0.496345	0.999485	-1.29665	0.250261	0.986796
mmu-miR-31_st	mmu-miR-31-5p	1.00239	0.973758	0.986243	1.00016	0.998219	0.999485	-1.09071	0.251803	0.986796
mmu-miR-127-star_st	mmu-miR-127-5p	-1.14918	0.177562	0.878429	1.00096	0.992526	0.999485	-1.12945	0.252718	0.986796
mmu-miR-23b_st	mmu-miR-23b-3p	-1.01198	0.766084	0.96288	-1.03744	0.360411	0.999485	1.0484	0.257124	0.986796
mmu-miR-30b_st	mmu-miR-30b-5p	-1.1692	0.197655	0.878429	1.00957	0.936798	0.999485	-1.15178	0.259474	0.986796
mmu-miR-145_st	mmu-miR-145a-5p	-1.05208	0.294023	0.878429	1.00475	0.921546	0.999485	-1.05735	0.265845	0.986796
mmu-miR-7a-2-star_st	mmu-miR-7a-2-3p	1.07056	0.404523	0.883465	1.07077	0.403201	0.999485	1.09773	0.27223	0.986796
mmu-miR-329_st	mmu-miR-329-3p	-1.02331	0.852634	0.96288	1.01074	0.931351	0.999485	1.15131	0.275774	0.986796
mmu-miR-99a_st	mmu-miR-99a-5p	-1.01205	0.887256	0.96288	1.07524	0.392361	0.999485	-1.09985	0.279562	0.986796
mmu-miR-31-star_st	mmu-miR-31-3p	-1.2865	0.390091	0.878429	1.43331	0.221551	0.999485	-1.37378	0.279901	0.986796
mmu-miR-107_st	mmu-miR-107-3p	-1.03962	0.540808	0.931796	1.03801	0.556987	0.999485	-1.07362	0.2823	0.986796
mmu-miR-541_st	mmu-miR-541-5p	-1.01259	0.843205	0.96288	-1.05979	0.360696	0.999485	1.073	0.284899	0.986796
mmu-miR-193b-star_st	mmu-miR-193b-5p	-1.48996	0.0734306	0.855191	1.19409	0.418866	0.999485	-1.27558	0.285259	0.986796
mmu-miR-744_st	mmu-miR-744-5p	1.07355	0.435442	0.887871	-1.02635	0.774334	0.999485	1.10616	0.285606	0.986796
mmu-miR-680_st	mmu-miR-680	-1.10483	0.254935	0.878429	-1.02796	0.751136	0.999485	-1.10138	0.286266	0.986796
mmu-miR-150_st	mmu-miR-150-5p	-1.04028	0.734501	0.96288	1.00366	0.974956	0.999485	-1.13738	0.28843	0.986796
mmu-miR-191_st	mmu-miR-191-5p	1.01458	0.674292	0.959784	1.00921	0.789876	0.999485	1.03853	0.29155	0.986796
mmu-miR-323-3p_st	mmu-miR-323-3p	-1.03249	0.87286	0.96288	-1.0721	0.727646	0.999485	-1.24279	0.29625	0.986796
mmu-let-7f_st	mmu-let-7f-5p	1.2146	0.117872	0.878429	-1.00892	0.94225	0.999485	1.14256	0.29652	0.986796
mmu-miR-135a-2-star_st	mmu-miR-135a-2-3p	-1.06184	0.436443	0.887871	1.04693	0.551415	0.999485	1.08665	0.299082	0.986796
mmu-miR-207_st	mmu-miR-207	1.39485	0.199906	0.878429	-1.36655	0.228483	0.999485	-1.33285	0.303845	0.986796
mmu-miR-129-2-3p_st	mmu-miR-129-2-3p	1.02546	0.677464	0.959784	1.0696	0.268702	0.999485	-1.06665	0.304999	0.986796
mmu-miR-328_st	mmu-miR-328-3p	1.11448	0.305906	0.878429	1.07291	0.504683	0.999485	-1.11888	0.305338	0.986796
mmu-miR-350_st	mmu-miR-350-3p	1.1056	0.627441	0.959784	1.33204	0.169806	0.999485	-1.24458	0.309076	0.986796
mmu-miR-3473_st	mmu-miR-3473a	-1.35175	0.194389	0.878429	1.29848	0.25955	0.999485	1.26392	0.311276	0.986796
mmu-miR-101a_st	mmu-miR-101a-3p	1.10358	0.674887	0.959784	-1.06624	0.784739	0.999485	-1.29837	0.313248	0.986796
mmu-miR-540-3p_st	mmu-miR-540-3p	-1.0323	0.74121	0.96288	1.00141	0.988303	0.999485	1.10415	0.322512	0.986796
mmu-let-7c_st	mmu-let-7c-5p	1.07896	0.148329	0.878429	-1.05051	0.345248	0.999485	1.05464	0.3251	0.986796
mmu-miR-466c-5p_st	mmu-miR-466c-5p	-1.60546	0.0515437	0.783068	-1.38198	0.209228	0.999485	1.26279	0.328353	0.986796
mmu-miR-19b_st	mmu-miR-19b-3p	-1.00639	0.979475	0.986971	1.12015	0.647151	0.999485	1.28629	0.328604	0.986796
mmu-miR-137-star_st	mmu-miR-137-5p	1.02754	0.764584	0.96288	1.00912	0.920263	0.999485	1.09624	0.330235	0.986796
mmu-miR-664-star_st	mmu-miR-664-5p	-1.19081	0.112477	0.878429	-1.02005	0.85475	0.999485	1.11579	0.33159	0.986796
mmu-miR-154-star_st	mmu-miR-154-3p	-1.16759	0.611052	0.959784	-1.5604	0.148491	0.999485	1.35823	0.3335	0.986796
mmu-miR-130a_st	mmu-miR-130a-3p	-1.0964	0.641646	0.959784	1.06883	0.736252	0.999485	-1.21912	0.335109	0.986796
mmu-miR-410_st	mmu-miR-410-3p	-1.06127	0.665033	0.959784	1.18806	0.213271	0.999485	-1.14621	0.339205	0.986796
mmu-miR-381-star_st	mmu-miR-381-5p	-1.02039	0.96235	0.986243	1.23444	0.599063	0.999485	-1.48533	0.341894	0.986796
mmu-miR-185_st	mmu-miR-185-5p	-1.01708	0.748469	0.96288	1.01315	0.804574	0.999485	1.05356	0.342185	0.986796
mmu-miR-425_st	mmu-miR-425-5p	-1.08135	0.393625	0.878429	1.07209	0.44733	0.999485	-1.09399	0.344338	0.986796
mmu-miR-136-star_st	mmu-miR-136-3p	1.29333	0.308332	0.878429	1.14062	0.568568	0.999485	-1.23473	0.34855	0.986796
mmu-miR-665-star_st	mmu-miR-665-5p	-1.03467	0.918836	0.96784	-1.03847	0.907014	0.999485	-1.36348	0.356404	0.986796
mmu-miR-146a_st	mmu-miR-146a-5p	-1.64324	0.0699486	0.855191	1.01421	0.95815	0.999485	1.29252	0.358825	0.986796
mmu-miR-1247-star_st	mmu-miR-1247-3p	1.34584	0.206947	0.878429	-1.07116	0.768243	0.999485	1.24307	0.369555	0.986796
mmu-miR-700_st	mmu-miR-700-3p	-1.06474	0.515884	0.910045	-1.00298	0.975341	0.999485	-1.09336	0.372852	0.986796
mmu-miR-30c-1-star_st	mmu-miR-30c-1-3p	1.00802	0.972901	0.986243	1.41264	0.133714	0.999485	-1.23431	0.373142	0.986796
mmu-miR-382_st	mmu-miR-382-5p	-1.04895	0.357627	0.878429	-1.07741	0.154109	0.999485	1.04901	0.373468	0.986796
mmu-miR-345-5p_st	mmu-miR-345-5p	-1.03035	0.810474	0.96288	1.04061	0.749586	0.999485	-1.1218	0.375142	0.986796
mmu-miR-467a_st	mmu-miR-467a-5p	-1.2486	0.160519	0.878429	-1.0001	0.999485	0.999485	1.15506	0.375416	0.986796
mmu-miR-129-5p_st	mmu-miR-129-5p	1.00131	0.988511	0.993542	1.04379	0.636966	0.999485	-1.08707	0.376054	0.986796
mmu-miR-1894-5p_st	mmu-miR-1894-5p	-1.03891	0.797584	0.96288	-1.11153	0.47858	0.999485	1.14672	0.376223	0.986796
mmu-miR-99b-star_st	mmu-miR-99b-3p	-1.17904	0.19538	0.878429	-1.0222	0.861636	0.999485	-1.12193	0.379674	0.986796
mmu-miR-487b_st	mmu-miR-487b-3p	-1.07125	0.0777158	0.877078	-1.06757	0.0931824	0.999485	1.03526	0.384341	0.986796
mmu-miR-3102_st	mmu-miR-3102-3p	1.02539	0.82794	0.96288	1.03608	0.758743	0.999485	1.10992	0.384423	0.986796
mmu-miR-668-star_st	mmu-miR-668-5p	1.29299	0.255558	0.878429	-1.02655	0.906999	0.999485	1.22291	0.388151	0.986796
mmu-miR-296-3p_st	mmu-miR-296-3p	1.21582	0.086369	0.878429	1.09777	0.406845	0.999485	1.10566	0.388336	0.986796
mmu-miR-760-3p_st	mmu-miR-760-3p	1.11451	0.42656	0.887871	-1.05439	0.696871	0.999485	1.12943	0.38877	0.986796
mmu-miR-92b_st	mmu-miR-92b-3p	1.12835	0.260297	0.878429	1.02658	0.8055	0.999485	1.09971	0.390553	0.986796
mmu-miR-30c_st	mmu-miR-30c-5p	-1.09176	0.241083	0.878429	1.05024	0.510395	0.999485	-1.06842	0.391431	0.986796
mmu-miR-574-5p_st	mmu-miR-574-5p	1.44953	0.0962898	0.878429	1.07931	0.728377	0.999485	1.21443	0.394775	0.986796
mmu-miR-494_st	mmu-miR-494-3p	1.33258	0.159798	0.878429	1.00216	0.991491	0.999485	-1.1955	0.39485	0.986796
mmu-miR-210_st	mmu-miR-210-3p	-1.1043	0.353605	0.878429	1.03161	0.770054	0.999485	-1.09854	0.39553	0.986796
mmu-miR-24_st	mmu-miR-24-3p	1.01341	0.717598	0.96288	-1.02649	0.478801	0.999485	1.03233	0.405595	0.986796
mmu-miR-1895_st	mmu-miR-1895	1.24331	0.122091	0.878429	1.14227	0.340798	0.999485	1.12534	0.413282	0.986796
mmu-miR-466m-5p_st	mmu-miR-466m-5p	-1.04742	0.825118	0.96288	-1.1069	0.601375	0.999485	-1.18389	0.41777	0.986796
mmu-miR-124_st	mmu-miR-124-3p	1.00682	0.829772	0.96288	-1.0029	0.927084	0.999485	-1.02671	0.422148	0.986796
mmu-miR-532-5p_st	mmu-miR-532-5p	-1.13915	0.0536308	0.784598	-1.04924	0.468124	0.999485	1.05566	0.429836	0.986796
mmu-miR-3475_st	mmu-miR-3475-3p	-1.00517	0.969042	0.986243	-1.02883	0.830593	0.999485	1.11438	0.432541	0.986796
mmu-miR-134_st	mmu-miR-134-5p	-1.04653	0.606071	0.959784	-1.00736	0.933597	0.999485	1.07393	0.435558	0.986796
mmu-miR-193-star_st	mmu-miR-193a-5p	-1.09623	0.617528	0.959784	1.29588	0.16308	0.999485	1.15853	0.440639	0.986796
mmu-miR-700-star_st	mmu-miR-700-5p	-1.02673	0.86215	0.96288	1.05593	0.720319	0.999485	-1.12842	0.443742	0.986796
mmu-miR-28-star_st	mmu-miR-28a-3p	-1.05427	0.78402	0.96288	-1.01262	0.948128	0.999485	1.16398	0.448095	0.986796
mmu-miR-425-star_st	mmu-miR-425-3p	-1.27884	0.224592	0.878429	1.01587	0.937512	0.999485	-1.1707	0.449784	0.986796
mmu-miR-666-3p_st	mmu-miR-666-3p	-1.02849	0.833053	0.96288	-1.08129	0.558194	0.999485	-1.10907	0.454268	0.986796
mmu-miR-100_st	mmu-miR-100-5p	-1.03817	0.520684	0.910045	1.0208	0.723634	0.999485	-1.04553	0.461153	0.986796
mmu-miR-26a_st	mmu-miR-26a-5p	-1.0433	0.447871	0.887871	1.00465	0.933528	0.999485	1.04351	0.461205	0.986796
mmu-miR-1946a_st	mmu-miR-1946a	1.13533	0.454805	0.887871	1.1983	0.288368	0.999485	1.13789	0.462361	0.986796
mmu-miR-330_st	mmu-miR-330-5p	1.00823	0.916638	0.96784	1.09784	0.237043	0.999485	-1.06156	0.462534	0.986796
mmu-miR-34b-3p_st	mmu-miR-34b-3p	1.17214	0.587608	0.959784	-1.02417	0.934868	0.999485	-1.21957	0.464943	0.986796
mmu-miR-29a_st	mmu-miR-29a-3p	-1.03862	0.649457	0.959784	1.04168	0.624313	0.999485	-1.06435	0.470705	0.986796
mmu-miR-344_st	mmu-miR-344-3p	-1.17041	0.228739	0.878429	1.02164	0.868845	0.999485	-1.10184	0.471186	0.986796
mmu-miR-30e_st	mmu-miR-30e-5p	-1.0617	0.688922	0.96288	-1.10798	0.493701	0.999485	-1.11668	0.476779	0.986796
mmu-miR-551b_st	mmu-miR-551b-3p	-1.32442	0.335349	0.878429	-1.1422	0.647091	0.999485	-1.23856	0.477415	0.986796
mmu-miR-1188_st	mmu-miR-1188-5p	-1.0738	0.651826	0.959784	-1.28692	0.114723	0.999485	1.12142	0.483672	0.986796
mmu-miR-873_st	mmu-miR-873a-5p	1.19941	0.608657	0.959784	1.57223	0.220057	0.999485	-1.27727	0.486951	0.986796
mmu-miR-677-star_st	mmu-miR-677-3p	-1.22502	0.103901	0.878429	-1.26414	0.061662	0.999485	-1.09188	0.49071	0.986796
mmu-miR-674_st	mmu-miR-674-5p	1.02125	0.817915	0.96288	-1.01423	0.876994	0.999485	1.0674	0.491184	0.986796
mmu-miR-211-star_st	mmu-miR-211-3p	1.49002	0.286066	0.878429	1.00457	0.989774	0.999485	1.30203	0.491218	0.986796
mmu-miR-149_st	mmu-miR-149-5p	1.05123	0.482501	0.899	1.04068	0.574724	0.999485	-1.05157	0.494649	0.986796
mmu-miR-320_st	mmu-miR-320-3p	1.08444	0.519514	0.910045	1.00778	0.950758	0.999485	1.09257	0.496903	0.986796
mmu-miR-466i-3p_st	mmu-miR-466i-3p	-1.75864	0.203152	0.878429	1.59827	0.288846	0.999485	-1.36431	0.497665	0.986796
mmu-miR-378_st	mmu-miR-378a-3p	-1.10088	0.184272	0.878429	1.05368	0.466846	0.999485	-1.05146	0.499751	0.986796
mmu-miR-128_st	mmu-miR-128-3p	1.00468	0.902077	0.965638	-1.00883	0.816808	0.999485	-1.02659	0.50479	0.986796
mmu-miR-103_st	mmu-miR-103-3p	-1.07611	0.148046	0.878429	1.02307	0.649287	0.999485	-1.03523	0.505432	0.986796
mmu-miR-344d_st	mmu-miR-344d-3p	1.01549	0.922917	0.969554	-1.03615	0.823141	0.999485	1.1137	0.513564	0.986796
mmu-miR-24-2-star_st	mmu-miR-24-2-5p	-1.32192	0.111112	0.878429	1.01904	0.912958	0.999485	-1.123	0.51711	0.986796
mmu-miR-221-star_st	mmu-miR-221-5p	-1.12064	0.610436	0.959784	-1.09842	0.636107	0.999485	1.13127	0.518185	0.986796
mmu-miR-34c_st	mmu-miR-34c-5p	-1.20941	0.639687	0.959784	-1.16152	0.712246	0.999485	-1.31184	0.518999	0.986796
mmu-miR-132-star_st	mmu-miR-132-5p	1.16209	0.515207	0.910045	1.32635	0.224005	0.999485	1.16604	0.520285	0.986796
mmu-miR-152_st	mmu-miR-152-3p	-1.28597	0.163779	0.878429	-1.02449	0.892244	0.999485	-1.12498	0.525048	0.986796
mmu-miR-466g_st	mmu-miR-466g	-1.19092	0.611773	0.959784	1.30837	0.468441	0.999485	-1.25669	0.525157	0.986796
mmu-miR-98_st	mmu-miR-98-5p	1.40672	0.304513	0.878429	-1.28926	0.443346	0.999485	1.24157	0.527775	0.986796
mmu-miR-652-star_st	mmu-miR-652-5p	-1.03222	0.881015	0.96288	1.26068	0.227944	0.999485	1.13172	0.531078	0.986796
mmu-miR-126-3p_st	mmu-miR-126a-3p	-1.14539	0.197312	0.878429	-1.08356	0.443042	0.999485	1.06961	0.533861	0.986796
mmu-miR-1893_st	mmu-miR-1893	1.05479	0.892188	0.96288	1.0484	0.90441	0.999485	1.29915	0.534824	0.986796
mmu-miR-574-3p_st	mmu-miR-574-3p	1.08207	0.482039	0.899	1.0162	0.885812	0.999485	1.07308	0.543323	0.986796
mmu-miR-181c_st	mmu-miR-181c-5p	-1.44887	0.158091	0.878429	1.185	0.514298	0.999485	-1.17479	0.549741	0.986796
mmu-miR-3962_st	mmu-miR-3962	1.06057	0.723266	0.96288	-1.07734	0.653884	0.999485	-1.10757	0.552823	0.986796
mmu-miR-433_st	mmu-miR-433-3p	1.08121	0.416472	0.887871	-1.00883	0.926835	0.999485	1.06067	0.553038	0.986796
mmu-miR-1839-5p_st	mmu-miR-1839-5p	-1.10636	0.352806	0.878429	-1.05007	0.652097	0.999485	1.06849	0.555106	0.986796
mmu-miR-423-5p_st	mmu-miR-423-5p	-1.0581	0.752364	0.96288	1.13043	0.49431	0.999485	1.11507	0.557201	0.986796
mmu-miR-770-5p_st	mmu-miR-770-5p	1.14779	0.224847	0.878429	-1.06754	0.562361	0.999485	1.07087	0.557637	0.986796
mmu-miR-380-3p_st	mmu-miR-380-3p	-1.3737	0.22004	0.878429	1.06975	0.799659	0.999485	-1.16379	0.568647	0.986796
mmu-miR-300_st	mmu-miR-300-3p	-1.11887	0.277664	0.878429	1.03887	0.710767	0.999485	-1.06233	0.57046	0.986796
mmu-miR-423-3p_st	mmu-miR-423-3p	-1.04288	0.732168	0.96288	1.11874	0.36246	0.999485	1.07406	0.574183	0.986796
mmu-miR-222_st	mmu-miR-222-3p	1.0438	0.200868	0.878429	-1.00528	0.874048	0.999485	-1.01949	0.574918	0.986796
mmu-miR-322-star_st	mmu-miR-322-3p	-1.47536	0.0597741	0.843242	-1.15928	0.465885	0.999485	-1.12252	0.580345	0.986796
mmu-miR-676_st	mmu-miR-676-3p	1.09941	0.198158	0.878429	-1.01568	0.831089	0.999485	-1.04257	0.581497	0.986796
mmu-miR-299_st	mmu-miR-299a-3p	1.0421	0.86664	0.96288	1.04422	0.864822	0.999485	1.15753	0.581905	0.986796
mmu-miR-142-5p_st	mmu-miR-142a-5p	-1.15721	0.0736114	0.855191	-1.08514	0.295225	0.999485	-1.04492	0.582694	0.986796
mmu-miR-496_st	mmu-miR-496a-3p	1.02761	0.797197	0.96288	-1.14054	0.255071	0.999485	-1.06501	0.582863	0.986796
mmu-miR-3107_st	mmu-miR-486b-5p	-1.06304	0.555812	0.942885	1.04368	0.680097	0.999485	1.06068	0.583359	0.986796
mmu-miR-3099_st	mmu-miR-3099-3p	1.09973	0.367156	0.878429	-1.02896	0.785632	0.999485	1.06053	0.58906	0.986796
mmu-miR-376b_st	mmu-miR-376b-3p	-1.05983	0.673071	0.959784	1.1502	0.311973	0.999485	-1.07976	0.590581	0.986796
mmu-miR-764-3p_st	mmu-miR-764-3p	-1.18392	0.379625	0.878429	-1.13077	0.535709	0.999485	1.11595	0.592212	0.986796
mmu-let-7e-star_st	mmu-let-7e-3p	-1.04416	0.866875	0.96288	1.6419	0.0793926	0.999485	1.14833	0.592235	0.986796
mmu-miR-485_st	mmu-miR-485-5p	1.05031	0.636073	0.959784	-1.00213	0.983602	0.999485	1.05911	0.592915	0.986796
mmu-miR-434-5p_st	mmu-miR-434-5p	-1.10729	0.46533	0.894362	1.04397	0.757283	0.999485	-1.08019	0.592938	0.986796
mmu-miR-15a-star_st	mmu-miR-15a-3p	-1.22063	0.456298	0.887871	-1.58035	0.0832048	0.999485	-1.14712	0.596566	0.986796
mmu-miR-30b-star_st	mmu-miR-30b-3p	1.04087	0.863552	0.96288	-1.02433	0.915167	0.999485	-1.13664	0.598151	0.986796
mmu-miR-137_st	mmu-miR-137-3p	1.22381	0.212051	0.878429	-1.05988	0.717073	0.999485	-1.0911	0.600037	0.986796
mmu-miR-376a_st	mmu-miR-376a-3p	-1.55944	0.28955	0.878429	-1.26754	0.570194	0.999485	-1.25239	0.602476	0.986796
mmu-miR-30a-star_st	mmu-miR-30a-3p	-1.13877	0.350582	0.878429	-1.00502	0.971184	0.999485	1.07755	0.602943	0.986796
mmu-miR-770-3p_st	mmu-miR-770-3p	1.14368	0.309724	0.878429	-1.05168	0.701535	0.999485	1.07306	0.604644	0.986796
mmu-miR-466j_st	mmu-miR-466j	1.07479	0.506945	0.910045	-1.07745	0.538205	0.999485	-1.05945	0.606507	0.986796
mmu-miR-23a_st	mmu-miR-23a-3p	1.00173	0.971584	0.986243	-1.0225	0.646754	0.999485	1.02609	0.608459	0.986796
mmu-miR-362-5p_st	mmu-miR-362-5p	-1.31422	0.373565	0.878429	1.20857	0.522155	0.999485	-1.16972	0.608567	0.986796
mmu-miR-501-3p_st	mmu-miR-501-3p	1.13329	0.37513	0.878429	1.06469	0.655723	0.999485	1.07713	0.609779	0.986796
mmu-miR-324-5p_st	mmu-miR-324-5p	-1.01177	0.87613	0.96288	1.02114	0.780661	0.999485	-1.03985	0.615651	0.986796
mmu-miR-203_st	mmu-miR-203-3p	-1.39694	0.206657	0.878429	1.48195	0.125765	0.999485	1.14468	0.618228	0.986796
mmu-miR-92b-star_st	mmu-miR-92b-5p	1.04078	0.821105	0.96288	-1.04447	0.805567	0.999485	1.09463	0.621553	0.986796
mmu-let-7a_st	mmu-let-7a-5p	1.06024	0.446823	0.887871	-1.02955	0.704204	0.999485	1.03997	0.62181	0.986796
mmu-miR-504-star_st	mmu-miR-504-3p	1.05652	0.826445	0.96288	-1.08946	0.741415	0.999485	1.13672	0.621921	0.986796
mmu-miR-150-star_st	mmu-miR-150-3p	-1.10469	0.289414	0.878429	1.15075	0.137666	0.999485	-1.04831	0.625902	0.986796
mmu-miR-27b_st	mmu-miR-27b-3p	-1.0616	0.551887	0.942885	-1.00836	0.933872	0.999485	-1.05194	0.626111	0.986796
mmu-miR-125b-1-3p_st	mmu-miR-125b-1-3p	-1.02595	0.788123	0.96288	-1.00463	0.96132	0.999485	1.04902	0.628027	0.986796
mmu-miR-674-star_st	mmu-miR-674-3p	-1.19963	0.246302	0.878429	1.1432	0.392265	0.999485	1.08056	0.631282	0.986796
mmu-let-7b_st	mmu-let-7b-5p	1.05761	0.202564	0.878429	1.0042	0.923379	0.999485	1.02182	0.632383	0.986796
mmu-miR-543_st	mmu-miR-543-3p	-1.25407	0.0715313	0.855191	-1.01116	0.928254	0.999485	1.06218	0.636774	0.986796
mmu-miR-592_st	mmu-miR-592-5p	1.09076	0.782021	0.96288	-1.11885	0.720677	0.999485	1.16598	0.636862	0.986796
mmu-miR-690_st	mmu-miR-690	1.2223	0.107917	0.878429	-1.04644	0.712264	0.999485	-1.06173	0.638412	0.986796
mmu-miR-466h-3p_st	mmu-miR-466h-3p	-1.75545	0.117268	0.878429	1.104	0.779805	0.999485	-1.18874	0.639962	0.986796
mmu-miR-25_st	mmu-miR-25-3p	1.27082	0.455394	0.887871	-1.31792	0.390412	0.999485	-1.16459	0.645952	0.986796
mmu-miR-346_st	mmu-miR-346-5p	1.12377	0.381566	0.878429	-1.00699	0.958155	0.999485	1.06506	0.646855	0.986796
mmu-miR-369-5p_st	mmu-miR-369-5p	-1.05763	0.656663	0.959784	-1.01623	0.898236	0.999485	-1.06	0.655173	0.986796
mmu-miR-3473b_st	mmu-miR-3473b	1.03323	0.732992	0.96288	1.05878	0.551678	0.999485	-1.04511	0.656573	0.986796
mmu-miR-1187_st	mmu-miR-1187	1.5972	0.225834	0.878429	-1.0105	0.978259	0.999485	1.19181	0.658666	0.986796
mmu-miR-5130_st	mmu-miR-5130	1.07908	0.368038	0.878429	-1.01277	0.880159	0.999485	1.03775	0.670883	0.986796
mmu-miR-190-star_st	mmu-miR-190a-3p	1.1077	0.62588	0.959784	1.16555	0.453018	0.999485	-1.10469	0.673455	0.986796
mmu-miR-3073-3p_st	mmu-miR-3073a-3p	-1.01779	0.836781	0.96288	1.04298	0.612117	0.999485	-1.03956	0.674995	0.986796
mmu-miR-5100_st	mmu-miR-5100	-1.02726	0.913028	0.96784	-1.09232	0.720123	0.999485	-1.11253	0.676003	0.986796
mmu-miR-431-star_st	mmu-miR-431-3p	-1.01994	0.82963	0.96288	-1.02113	0.819761	0.999485	1.04028	0.677881	0.986796
mmu-miR-218_st	mmu-miR-218-5p	1.42906	0.220848	0.878429	1.13014	0.672459	0.999485	1.13126	0.680502	0.986796
mmu-miR-323-5p_st	mmu-miR-323-5p	1.0408	0.768379	0.96288	1.06829	0.626965	0.999485	-1.05918	0.68266	0.986796
mmu-miR-411_st	mmu-miR-411-5p	-1.18013	0.311005	0.878429	1.12335	0.475434	0.999485	-1.07071	0.684913	0.986796
mmu-miR-671-5p_st	mmu-miR-671-5p	1.01253	0.926269	0.970494	-1.20998	0.161541	0.999485	1.05653	0.69331	0.986796
mmu-miR-448-5p_st	mmu-miR-448-5p	-1.08666	0.397679	0.879347	-1.02033	0.837106	0.999485	1.04055	0.694998	0.986796
mmu-miR-29b-2-star_st	mmu-miR-29b-2-5p	-1.06444	0.585735	0.959784	1.03678	0.752304	0.999485	-1.04744	0.695714	0.986796
mmu-miR-455_st	mmu-miR-455-3p	-1.02037	0.831481	0.96288	-1.01079	0.909828	0.999485	1.03892	0.697238	0.986796
mmu-miR-324-3p_st	mmu-miR-324-3p	1.10382	0.320222	0.878429	1.07946	0.440578	0.999485	-1.04055	0.697797	0.986796
mmu-miR-125b-2-3p_st	mmu-miR-125b-2-3p	1.10009	0.721647	0.96288	1.3769	0.235797	0.999485	-1.11253	0.700465	0.986796
mmu-miR-496-star_st	mmu-miR-496a-5p	1.19229	0.214307	0.878429	1.17419	0.225252	0.999485	1.05962	0.706357	0.986796
mmu-miR-30e-star_st	mmu-miR-30e-3p	1.20136	0.531596	0.925023	-1.75906	0.0587441	0.999485	-1.11865	0.711454	0.986796
mmu-miR-30d_st	mmu-miR-30d-5p	1.01335	0.774325	0.96288	1.03366	0.475144	0.999485	1.01757	0.716037	0.986796
mmu-miR-383-star_st	mmu-miR-383-3p	-1.53722	0.145404	0.878429	1.2351	0.454923	0.999485	-1.11477	0.721161	0.986796
mmu-miR-466f-5p_st	mmu-miR-466f-5p	1.18277	0.335512	0.878429	1.10167	0.577132	0.999485	-1.06602	0.721814	0.986796
mmu-miR-697_st	mmu-miR-697	-1.01277	0.895872	0.964222	-1.13876	0.168581	0.999485	-1.03487	0.723883	0.986796
mmu-miR-187-star_st	mmu-miR-187-5p	-1.05158	0.832273	0.96288	1.20412	0.435581	0.999485	1.09059	0.724336	0.986796
mmu-miR-204_st	mmu-miR-204-5p	1.50585	0.212545	0.878429	-1.4137	0.290509	0.999485	-1.12617	0.724457	0.986796
mmu-miR-532-3p_st	mmu-miR-532-3p	-1.31987	0.0515332	0.783068	1.015	0.914969	0.999485	-1.05205	0.7253	0.986796
mmu-miR-874-star_st	mmu-miR-874-5p	-1.29719	0.155402	0.878429	1.19685	0.307858	0.999485	1.06551	0.725784	0.986796
mmu-miR-370_st	mmu-miR-370-3p	1.03158	0.775198	0.96288	-1.03431	0.756677	0.999485	1.03987	0.728739	0.986796
mmu-miR-877_st	mmu-miR-877-5p	-1.13399	0.428557	0.887871	1.1275	0.449803	0.999485	1.05812	0.730373	0.986796
mmu-miR-101b_st	mmu-miR-101b-3p	-1.08907	0.792662	0.96288	1.49954	0.200689	0.999485	-1.12282	0.73242	0.986796
mmu-miR-325-star_st	mmu-miR-325-5p	-1.39837	0.172535	0.878429	-1.04925	0.843307	0.999485	-1.08823	0.737065	0.986796
mmu-miR-20a_st	mmu-miR-20a-5p	-1.12919	0.264708	0.878429	1.01962	0.857464	0.999485	1.03824	0.737622	0.986796
mmu-miR-181d_st	mmu-miR-181d-5p	-1.11002	0.339494	0.878429	1.0485	0.663422	0.999485	-1.03834	0.738264	0.986796
mmu-miR-328-star_st	mmu-miR-328-5p	1.20542	0.172072	0.878429	-1.02754	0.840903	0.999485	1.04792	0.738403	0.986796
mmu-miR-383_st	mmu-miR-383-5p	-1.03808	0.646014	0.959784	1.00721	0.929617	0.999485	1.02846	0.738833	0.986796
mmu-miR-129-1-3p_st	mmu-miR-129-1-3p	-1.22971	0.357574	0.878429	-1.04931	0.829645	0.999485	1.08018	0.739177	0.986796
mmu-miR-708_st	mmu-miR-708-5p	-1.09085	0.222205	0.878429	-1.02699	0.706267	0.999485	1.0244	0.741703	0.986796
mmu-miR-3107-star_st	mmu-miR-486b-3p	-1.38391	0.14933	0.878429	1.26796	0.289356	0.999485	1.07794	0.7448	0.986796
mmu-miR-1298-star_st	mmu-miR-1298-3p	-1.47537	0.104791	0.878429	-1.00347	0.987629	0.999485	-1.07175	0.747116	0.986796
mmu-miR-138_st	mmu-miR-138-5p	-1.0621	0.452024	0.887871	1.01022	0.898715	0.999485	-1.02685	0.748678	0.986796
mmu-miR-665_st	mmu-miR-665-3p	-1.06703	0.519919	0.910045	-1.00222	0.982416	0.999485	-1.03354	0.751513	0.986796
mmu-miR-331-3p_st	mmu-miR-331-3p	-1.09197	0.390382	0.878429	1.19224	0.0900544	0.999485	-1.0338	0.753	0.986796
mmu-miR-29c_st	mmu-miR-29c-3p	1.04307	0.846569	0.96288	1.01164	0.957637	0.999485	1.07286	0.755271	0.986796
mmu-miR-18a_st	mmu-miR-18a-5p	-1.35839	0.26739	0.878429	-1.08712	0.760758	0.999485	1.09177	0.757186	0.986796
mmu-miR-598-star_st	mmu-miR-598-5p	1.43125	0.262483	0.878429	-1.01321	0.968398	0.999485	-1.10262	0.758428	0.986796
mmu-miR-30a_st	mmu-miR-30a-5p	-1.16615	0.134644	0.878429	1.07291	0.488899	0.999485	1.03256	0.76033	0.986796
mmu-miR-346-star_st	mmu-miR-346-3p	-1.16714	0.458833	0.888427	-1.14665	0.525953	0.999485	-1.06774	0.76087	0.986796
mmu-miR-299-star_st	mmu-miR-299a-5p	1.22684	0.363084	0.878429	1.00405	0.986066	0.999485	1.07524	0.761691	0.986796
mmu-miR-673-5p_st	mmu-miR-673-5p	-1.25537	0.147704	0.878429	-1.17626	0.298535	0.999485	1.04961	0.763183	0.986796
mmu-miR-466f_st	mmu-miR-466f	1.27529	0.352411	0.878429	-1.26306	0.371586	0.999485	-1.08441	0.767118	0.986796
mmu-miR-218-2-star_st	mmu-miR-218-2-3p	-1.14409	0.341784	0.878429	1.1262	0.400739	0.999485	1.0431	0.772338	0.986796
mmu-miR-1894-3p_st	mmu-miR-1894-3p	-1.15041	0.510892	0.910045	-1.02319	0.899468	0.999485	-1.05804	0.773604	0.986796
mmu-miR-467d-star_st	mmu-miR-467d-3p	-1.24759	0.447943	0.887871	1.34752	0.326931	0.999485	-1.09401	0.7746	0.986796
mmu-miR-1941-5p_st	mmu-miR-1941-5p	-1.04602	0.636475	0.959784	-1.04833	0.620113	0.999485	1.02839	0.77618	0.986796
mmu-miR-421_st	mmu-miR-421-3p	-1.09308	0.364525	0.878429	-1.0732	0.470863	0.999485	1.02908	0.776848	0.986796
mmu-miR-409-3p_st	mmu-miR-409-3p	1.01139	0.860304	0.96288	-1.04363	0.508111	0.999485	1.01859	0.782253	0.986796
mmu-miR-503_st	mmu-miR-503-5p	-1.05003	0.773911	0.96288	-1.0711	0.68621	0.999485	1.04798	0.789884	0.986796
mmu-miR-874_st	mmu-miR-874-3p	1.10475	0.326138	0.878429	-1.04766	0.644839	0.999485	1.02804	0.79123	0.986796
mmu-miR-127_st	mmu-miR-127-3p	1.0437	0.398489	0.879347	-1.02328	0.648654	0.999485	1.01362	0.795625	0.986796
mmu-miR-139-3p_st	mmu-miR-139-3p	1.15524	0.273953	0.878429	1.02067	0.87589	0.999485	1.03562	0.796385	0.986796
mmu-miR-204-star_st	mmu-miR-204-3p	-1.02093	0.876208	0.96288	-1.01942	0.884978	0.999485	1.03607	0.796839	0.986796
mmu-miR-195_st	mmu-miR-195a-5p	-1.27916	0.1114	0.878429	-1.03219	0.835329	0.999485	1.04041	0.80174	0.986796
mmu-miR-337-5p_st	mmu-miR-337-5p	-1.09049	0.247316	0.878429	1.08563	0.272154	0.999485	-1.01945	0.802293	0.986796
mmu-miR-146b_st	mmu-miR-146b-5p	-1.44935	0.158055	0.878429	-1.31109	0.300259	0.999485	-1.06882	0.804624	0.986796
mmu-miR-151-3p_st	mmu-miR-151-3p	-1.10656	0.218095	0.878429	-1.03225	0.697119	0.999485	1.02104	0.805095	0.986796
mmu-miR-140_st	mmu-miR-140-5p	-1.27145	0.430078	0.887871	-1.28846	0.435969	0.999485	-1.0804	0.805441	0.986796
mmu-miR-5107_st	mmu-miR-5107-5p	1.11667	0.466659	0.894362	-1.15373	0.346515	0.999485	1.03842	0.80963	0.986796
mmu-miR-3060_st	mmu-miR-3060-3p	-1.23323	0.381704	0.878429	-1.28537	0.27939	0.999485	-1.05867	0.81117	0.986796
mmu-miR-20b_st	mmu-miR-20b-5p	1.33272	0.35733	0.878429	-1.15654	0.601688	0.999485	1.0715	0.811974	0.986796
mmu-miR-486_st	mmu-miR-486a-5p	1.00289	0.977291	0.986971	-1.03974	0.70118	0.999485	-1.02491	0.814838	0.986796
mmu-miR-151-5p_st	mmu-miR-151-5p	-1.08679	0.100675	0.878429	-1.02314	0.647088	0.999485	1.01208	0.81631	0.986796
mmu-let-7i_st	mmu-let-7i-5p	-1.0571	0.593755	0.959784	-1.06027	0.574069	0.999485	1.02508	0.817981	0.986796
mmu-miR-34c-star_st	mmu-miR-34c-3p	1.03528	0.866976	0.96288	-1.05231	0.80544	0.999485	1.05029	0.818863	0.986796
mmu-miR-106b-star_st	mmu-miR-106b-3p	-1.05275	0.664826	0.959784	1.04441	0.714106	0.999485	-1.02827	0.820291	0.986796
mmu-miR-345-3p_st	mmu-miR-345-3p	-1.37927	0.0683151	0.855191	1.07712	0.66791	0.999485	-1.04112	0.821983	0.986796
mmu-miR-500_st	mmu-miR-500-3p	-1.10434	0.326861	0.878429	-1.01199	0.90576	0.999485	1.02355	0.823287	0.986796
mmu-miR-873-star_st	mmu-miR-873a-3p	-1.04452	0.679883	0.959784	1.05898	0.587499	0.999485	-1.02406	0.827633	0.986796
mmu-miR-489_st	mmu-miR-489-3p	-1.08798	0.737265	0.96288	-1.45605	0.153012	0.999485	-1.05975	0.829858	0.986796
mmu-miR-652_st	mmu-miR-652-3p	1.01722	0.783808	0.96288	1.09923	0.1333	0.999485	-1.01389	0.830422	0.986796
mmu-miR-378-star_st	mmu-miR-378a-5p	-1.19134	0.567564	0.949362	1.52956	0.156198	0.999485	-1.06488	0.831829	0.986796
mmu-miR-411-star_st	mmu-miR-411-3p	-1.11255	0.520527	0.910045	1.15599	0.383489	0.999485	1.03685	0.83282	0.986796
mmu-miR-99b_st	mmu-miR-99b-5p	-1.01307	0.884719	0.96288	1.01361	0.880072	0.999485	1.01884	0.840474	0.986796
mmu-miR-17_st	mmu-miR-17-5p	-1.07135	0.317224	0.878429	-1.00744	0.913788	0.999485	-1.01414	0.843032	0.986796
mmu-miR-212-5p_st	mmu-miR-212-5p	-1.0604	0.556183	0.942885	1.04868	0.633193	0.999485	-1.02028	0.845417	0.986796
mmu-miR-669c_st	mmu-miR-669c-5p	-1.03469	0.867091	0.96288	-1.00932	0.963684	0.999485	-1.03982	0.853139	0.986796
mmu-miR-138-2-star_st	mmu-miR-138-2-3p	-1.04709	0.575628	0.955349	-1.00577	0.944082	0.999485	1.01573	0.854199	0.986796
mmu-miR-16_st	mmu-miR-16-5p	-1.1509	0.339544	0.878429	-1.00259	0.985907	0.999485	-1.0279	0.855888	0.986796
mmu-miR-669p_st	mmu-miR-669p-5p	-1.28753	0.236442	0.878429	1.01534	0.942674	0.999485	1.04055	0.856092	0.986796
mmu-miR-433-star_st	mmu-miR-433-5p	1.12507	0.699705	0.96288	1.09187	0.765803	0.999485	-1.05759	0.85907	0.986796
mmu-miR-598_st	mmu-miR-598-3p	-1.19226	0.283835	0.878429	-1.23214	0.204488	0.999485	-1.03027	0.859695	0.986796
mmu-miR-125a-5p_st	mmu-miR-125a-5p	1.04697	0.472919	0.898092	1.01331	0.835734	0.999485	1.01169	0.860216	0.986796
mmu-miR-15b_st	mmu-miR-15b-5p	-1.50796	0.127431	0.878429	1.00349	0.989534	0.999485	1.04874	0.862709	0.986796
mmu-miR-5121_st	mmu-miR-5121	1.01622	0.883535	0.96288	-1.02148	0.846602	0.999485	1.01984	0.862807	0.986796
mmu-miR-669a-5p_st	mmu-miR-669a-5p	-1.04326	0.876903	0.96288	-1.08694	0.77557	0.999485	1.04877	0.866385	0.986796
mmu-miR-1981_st	mmu-miR-1981-5p	1.01272	0.899754	0.965638	-1.026	0.798152	0.999485	-1.01713	0.870051	0.986796
mmu-miR-666-5p_st	mmu-miR-666-5p	-1.00449	0.96433	0.986243	-1.02497	0.805746	0.999485	1.01706	0.870514	0.986796
mmu-miR-194_st	mmu-miR-194-5p	-1.14814	0.343522	0.878429	-1.01368	0.925406	0.999485	-1.02455	0.871693	0.986796
mmu-miR-1906_st	mmu-miR-1906	-1.34334	0.320031	0.878429	1.12962	0.613931	0.999485	1.04143	0.871871	0.986796
mmu-miR-381_st	mmu-miR-381-3p	-1.12881	0.422363	0.887871	1.06153	0.691712	0.999485	-1.02529	0.87258	0.986796
mmu-miR-497_st	mmu-miR-497a-5p	-1.02202	0.959627	0.986243	1.05575	0.899678	0.999485	-1.07295	0.874418	0.986796
mmu-miR-92a_st	mmu-miR-92a-3p	-1.04752	0.700418	0.96288	1.06795	0.586145	0.999485	-1.01977	0.875374	0.986796
mmu-miR-1224_st	mmu-miR-1224-5p	1.19124	0.094616	0.878429	1.05682	0.592137	0.999485	-1.01686	0.875401	0.986796
mmu-miR-377-star_st	mmu-miR-377-5p	1.16645	0.513949	0.910045	-1.03888	0.87121	0.999485	-1.03596	0.879418	0.986796
mmu-miR-412-5p_st	mmu-miR-412-5p	1.00716	0.956039	0.986243	1.00276	0.982996	0.999485	-1.0197	0.884228	0.986796
mmu-miR-330-star_st	mmu-miR-330-3p	1.06547	0.591408	0.959784	-1.00492	0.96683	0.999485	1.0177	0.88576	0.986796
mmu-miR-188-5p_st	mmu-miR-188-5p	-1.11463	0.639802	0.959784	-1.25821	0.340626	0.999485	1.03466	0.88699	0.986796
mmu-miR-27a_st	mmu-miR-27a-3p	-1.07833	0.485718	0.899781	1.01313	0.903765	0.999485	1.01571	0.889006	0.986796
mmu-miR-138-1-star_st	mmu-miR-138-1-3p	-1.04572	0.65772	0.959784	1.02353	0.817581	0.999485	-1.01431	0.891696	0.986796
mmu-miR-17-star_st	mmu-miR-17-3p	-1.21928	0.388477	0.878429	-1.38916	0.155859	0.999485	-1.03218	0.893671	0.986796
mmu-miR-342-3p_st	mmu-miR-342-3p	-1.02835	0.568496	0.949362	1.03909	0.434874	0.999485	-1.00676	0.894196	0.986796
mmu-miR-338-5p_st	mmu-miR-338-5p	-1.12096	0.333111	0.878429	1.04767	0.69172	0.999485	1.01584	0.897046	0.986796
mmu-miR-505-5p_st	mmu-miR-505-5p	-1.12614	0.200332	0.878429	-1.00049	0.995782	0.999485	1.0123	0.897719	0.986796
mmu-miR-412-3p_st	mmu-miR-412-3p	-1.26723	0.316992	0.878429	-1.44666	0.121755	0.999485	-1.03137	0.899099	0.986796
mmu-miR-155_st	mmu-miR-155-5p	1.02067	0.870665	0.96288	-1.06889	0.580717	0.999485	-1.01568	0.901429	0.986796
mmu-miR-434-3p_st	mmu-miR-434-3p	1.02805	0.713478	0.96288	-1.01421	0.851341	0.999485	-1.00936	0.904855	0.986796
mmu-miR-29c-star_st	mmu-miR-29c-5p	1.55188	0.159382	0.878429	-1.042	0.889288	0.999485	-1.03586	0.908097	0.986796
mmu-miR-669m-5p_st	mmu-miR-669m-5p	-1.16656	0.450199	0.887871	1.15504	0.496983	0.999485	-1.02354	0.908869	0.986796
mmu-miR-1198-5p_st	mmu-miR-1198-5p	-1.05347	0.516956	0.910045	1.00472	0.953185	0.999485	1.00909	0.913164	0.986796
mmu-miR-592-star_st	mmu-miR-592-3p	1.06637	0.737591	0.96288	1.15972	0.441036	0.999485	1.02119	0.915846	0.986796
mmu-miR-106a_st	mmu-miR-106a-5p	-1.05288	0.693799	0.96288	1.05717	0.671049	0.999485	-1.01328	0.922356	0.986796
mmu-miR-539-5p_st	mmu-miR-539-5p	-1.33558	0.374415	0.878429	-1.39827	0.315981	0.999485	1.02881	0.924929	0.986796
mmu-miR-93-star_st	mmu-miR-93-3p	-1.32572	0.168304	0.878429	1.09631	0.650004	0.999485	1.01952	0.926484	0.986796
mmu-miR-668_st	mmu-miR-668-3p	1.0281	0.812109	0.96288	1.02598	0.825884	0.999485	-1.01109	0.927166	0.986796
mmu-miR-139-5p_st	mmu-miR-139-5p	1.062	0.288683	0.878429	1.04902	0.397482	0.999485	-1.00524	0.928517	0.986796
mmu-miR-1195_st	mmu-miR-1195	1.06226	0.626087	0.959784	-1.18516	0.174588	0.999485	1.01115	0.931046	0.986796
mmu-miR-669f-5p_st	mmu-miR-669f-5p	-1.06554	0.77151	0.96288	1.28579	0.253562	0.999485	-1.01858	0.935127	0.986796
mmu-miR-26b_st	mmu-miR-26b-5p	1.15292	0.404828	0.883465	-1.0888	0.617527	0.999485	-1.01293	0.941851	0.986796
mmu-miR-5112_st	mmu-miR-5112	1.06694	0.718237	0.96288	1.03887	0.831767	0.999485	1.01336	0.943041	0.986796
mmu-miR-667_st	mmu-miR-667-3p	1.06618	0.633717	0.959784	-1.02391	0.860345	0.999485	1.00994	0.943256	0.986796
mmu-miR-1843-5p_st	mmu-miR-1843a-5p	-1.14596	0.365122	0.878429	-1.01927	0.898551	0.999485	-1.01109	0.94328	0.986796
mmu-miR-1839-3p_st	mmu-miR-1839-3p	-1.14026	0.49395	0.90749	-1.00693	0.971195	0.999485	1.01419	0.943292	0.986796
mmu-miR-762_st	mmu-miR-762	1.02706	0.890447	0.96288	-1.12539	0.543059	0.999485	-1.01435	0.943368	0.986796
mmu-miR-143_st	mmu-miR-143-3p	-1.21267	0.22575	0.878429	-1.03157	0.843925	0.999485	-1.01142	0.944588	0.986796
mmu-miR-491_st	mmu-miR-491-5p	1.23305	0.0689003	0.855191	1.11893	0.322541	0.999485	-1.00791	0.946304	0.986796
mmu-miR-301a_st	mmu-miR-301a-3p	-1.13954	0.74168	0.96288	1.3339	0.46839	0.999485	1.0271	0.947885	0.986796
mmu-miR-1843b-5p_st	mmu-miR-1843b-5p	-1.13449	0.33334	0.878429	-1.01034	0.936769	0.999485	-1.00865	0.948854	0.986796
mmu-miR-9_st	mmu-miR-9-5p	1.41188	0.289217	0.878429	-1.24076	0.505738	0.999485	1.02163	0.949013	0.986796
mmu-miR-490-3p_st	mmu-miR-490-3p	1.28103	0.246128	0.878429	-1.05586	0.791345	0.999485	-1.01354	0.949323	0.986796
mmu-miR-667-star_st	mmu-miR-667-5p	1.131	0.607193	0.959784	-1.00651	0.978358	0.999485	1.01377	0.955938	0.98749
mmu-miR-7a-1-star_st	mmu-miR-7a-1-3p	1.08285	0.752454	0.96288	1.21389	0.443784	0.999485	-1.01451	0.957822	0.98749
mmu-miR-193b_st	mmu-miR-193b-3p	-1.12004	0.413339	0.887871	1.08012	0.577318	0.999485	-1.00729	0.959474	0.98749
mmu-miR-192_st	mmu-miR-192-5p	-1.57286	0.158442	0.878429	-1.0598	0.849732	0.999485	-1.01657	0.95999	0.98749
mmu-miR-344c_st	mmu-miR-344c-3p	1.04319	0.873949	0.96288	-1.12726	0.65343	0.999485	-1.01194	0.965681	0.990486
mmu-miR-1892_st	mmu-miR-1892	1.21968	0.140266	0.878429	-1.14601	0.30826	0.999485	-1.00555	0.967918	0.990486
mmu-miR-344b_st	mmu-miR-344b-3p	-1.05701	0.854021	0.96288	-1.00136	0.996356	0.999485	1.01013	0.972143	0.992239
mmu-miR-341_st	mmu-miR-341-3p	-1.21868	0.215696	0.878429	1.03739	0.816675	0.999485	1.00502	0.975623	0.993224
mmu-miR-29b_st	mmu-miR-29b-3p	1.05429	0.787036	0.96288	-1.048	0.810644	0.999485	-1.00461	0.981871	0.99445
mmu-miR-409-5p_st	mmu-miR-409-5p	-1.06035	0.231549	0.878429	1.01024	0.833897	0.999485	-1.00113	0.982119	0.99445
mmu-miR-370-star_st	mmu-miR-370-5p	1.02912	0.889035	0.96288	1.34607	0.153368	0.999485	-1.00342	0.98722	0.99445
mmu-miR-691_st	mmu-miR-691	1.18507	0.680353	0.959784	-1.90899	0.0726067	0.999485	-1.00546	0.988782	0.99445
mmu-miR-466i-5p_st	mmu-miR-466i-5p	1.41707	0.241443	0.878429	1.14584	0.645085	0.999485	-1.00406	0.989415	0.99445
mmu-miR-1931_st	mmu-miR-1931	1.22359	0.431555	0.887871	1.01203	0.962693	0.999485	-1.00265	0.992032	0.99455
mmu-miR-30c-2-star_st	mmu-miR-30c-2-3p	-1.01288	0.938437	0.980642	1.07838	0.64923	0.999485	1.00081	0.996244	0.996244

## Sheet: NAC
		0h			8h			120h
Probe ID	Name (mirBase v21)	Fold Change	P Value	FDR	Fold Change	P Value	FDR	Fold Change	P Value	FDR
mmu-miR-129-5p_st	mmu-miR-129-5p	-1.06748	0.274474	0.934968	-1.0419	0.508403	0.968651	-1.1297	0.0382241	0.968069
mmu-miR-138_st	mmu-miR-138-5p	-1.04261	0.355879	0.934968	-1.05347	0.270387	0.968651	-1.10033	0.0323528	0.968069
mmu-miR-184_st	mmu-miR-184-3p	1.077	0.725269	0.98519	-1.15618	0.470595	0.968651	1.90333	0.00184559	0.773301
mmu-miR-187_st	mmu-miR-187-3p	1.02387	0.686486	0.98519	-1.0049	0.936052	0.993861	-1.12582	0.0406111	0.968069
mmu-miR-25_st	mmu-miR-25-3p	-1.12199	0.404908	0.934968	-1.22146	0.168503	0.968651	1.32131	0.0410864	0.968069
mmu-miR-28c_st	mmu-miR-28c	1.06152	0.734659	0.98519	1.18585	0.310203	0.968651	1.63315	0.00974425	0.968069
mmu-miR-299-star_st	mmu-miR-299a-5p	-1.09652	0.405212	0.934968	1.20205	0.115103	0.968651	1.35672	0.0062393	0.968069
mmu-miR-29b-1-star_st	mmu-miR-29b-1-5p	-1.04944	0.853844	0.98519	-1.10362	0.662614	0.968651	1.62518	0.0427468	0.968069
mmu-miR-3060_st	mmu-miR-3060-3p	-1.00721	0.961327	0.99708	-1.16173	0.335053	0.968651	1.40478	0.0215556	0.968069
mmu-miR-380-3p_st	mmu-miR-380-3p	1.37551	0.0888982	0.851097	-1.14757	0.47508	0.968651	1.45955	0.0383973	0.968069
mmu-miR-433-star_st	mmu-miR-433-5p	1.07717	0.723829	0.98519	1.02707	0.90311	0.979747	1.66844	0.0150948	0.968069
mmu-miR-467a_st	mmu-miR-467a-5p	1.11396	0.481988	0.934968	1.27184	0.13737	0.968651	1.41263	0.0235713	0.968069
mmu-miR-5112_st	mmu-miR-5112	-1.34292	0.0620698	0.851097	-1.24665	0.176813	0.968651	-1.43085	0.0203859	0.968069
mmu-miR-764-3p_st	mmu-miR-764-3p	-1.32196	0.14147	0.875	1.19396	0.366856	0.968651	-1.5211	0.0246697	0.968069
mmu-miR-7b_st	mmu-miR-7b-5p	1.12574	0.596382	0.98519	-1.32229	0.215843	0.968651	1.78768	0.0162842	0.968069
mmu-miR-5113_st	mmu-miR-5113	-1.58494	0.0407959	0.851097	-1.72	0.032187	0.968651	1.04576	0.837739	0.968803
mmu-let-7b_st	mmu-let-7b-5p	-1.00237	0.955512	0.99708	-1.09456	0.0463408	0.968651	-1.03104	0.457139	0.968069
mmu-miR-129-2-3p_st	mmu-miR-129-2-3p	1.0508	0.344058	0.934968	1.13247	0.0264042	0.968651	1.04943	0.340398	0.968069
mmu-miR-142-5p_st	mmu-miR-142a-5p	1.06873	0.408957	0.934968	-1.22963	0.0458235	0.968651	1.14939	0.110736	0.968069
mmu-miR-181b_st	mmu-miR-181b-5p	-1.10633	0.0532913	0.851097	-1.11755	0.0421663	0.968651	1.00475	0.923553	0.983632
mmu-miR-22-star_st	mmu-miR-22-5p	-1.22637	0.396003	0.934968	-1.8169	0.0118354	0.968651	1.11928	0.646939	0.968069
mmu-miR-34c-star_st	mmu-miR-34c-3p	1.14934	0.422151	0.934968	-1.48231	0.0336714	0.968651	1.13985	0.434479	0.968069
mmu-miR-384-5p_st	mmu-miR-384-5p	-1.04362	0.720144	0.98519	-1.33898	0.0228983	0.968651	1.01504	0.896808	0.983632
mmu-miR-431_st	mmu-miR-431-5p	1.09431	0.0846354	0.851097	1.1217	0.0368125	0.968651	-1.02559	0.61087	0.968069
mmu-miR-466f_st	mmu-miR-466f	-1.42519	0.1731	0.884497	-1.65848	0.0430014	0.968651	1.24982	0.325479	0.968069
mmu-miR-496_st	mmu-miR-496a-3p	-1.33885	0.0780758	0.851097	1.39265	0.035795	0.968651	1.05243	0.737552	0.968069
mmu-miR-93_st	mmu-miR-93-5p	-1.1076	0.0765784	0.851097	-1.15268	0.01999	0.968651	-1.02513	0.650296	0.968069
mmu-let-7g-star_st	mmu-let-7g-3p	-1.74654	0.0353336	0.851097	-1.21137	0.45741	0.968651	-1.20569	0.435994	0.968069
mmu-miR-134_st	mmu-miR-134-5p	1.22988	0.0443856	0.851097	-1.09241	0.400887	0.968651	-1.0467	0.638371	0.968069
mmu-miR-135a-2-star_st	mmu-miR-135a-2-3p	1.65214	0.0190098	0.851097	-1.38478	0.136929	0.968651	1.48713	0.0524124	0.968069
mmu-miR-146a_st	mmu-miR-146a-5p	-1.52379	0.0405234	0.851097	-1.10036	0.647817	0.968651	1.29233	0.189919	0.968069
mmu-miR-185_st	mmu-miR-185-5p	1.12288	0.0176964	0.851097	-1.04595	0.36409	0.968651	1.04525	0.334542	0.968069
mmu-miR-193_st	mmu-miR-193a-3p	-1.61606	0.0179593	0.851097	-1.0953	0.601728	0.968651	1.11717	0.493205	0.968069
mmu-miR-2137_st	mmu-miR-2137	1.29416	0.0276278	0.851097	1.19809	0.132774	0.968651	-1.03005	0.78749	0.968069
mmu-miR-298_st	mmu-miR-298-5p	1.403	0.0302606	0.851097	1.01428	0.928686	0.993861	1.11524	0.458611	0.968069
mmu-miR-29c-star_st	mmu-miR-29c-5p	-1.80169	0.0387319	0.851097	-1.12089	0.693703	0.968651	1.12366	0.663917	0.968069
mmu-miR-30e-star_st	mmu-miR-30e-3p	-1.37881	0.0325823	0.851097	-1.06901	0.662035	0.968651	1.06831	0.640186	0.968069
mmu-miR-337-3p_st	mmu-miR-337-3p	-1.64131	0.04031	0.851097	-1.14815	0.55799	0.968651	1.20461	0.394973	0.968069
mmu-miR-339-5p_st	mmu-miR-339-5p	1.21652	0.0415088	0.851097	1.09896	0.337341	0.968651	-1.05146	0.580134	0.968069
mmu-miR-3475_st	mmu-miR-3475-3p	1.28188	0.0306539	0.851097	-1.05797	0.629033	0.968651	1.12047	0.294775	0.968069
mmu-miR-379-star_st	mmu-miR-379-3p	-1.86412	0.00399418	0.75831	-1.36967	0.13774	0.968651	-1.1071	0.626039	0.968069
mmu-miR-382_st	mmu-miR-382-5p	1.13654	0.026069	0.851097	1.01288	0.82603	0.968651	1.04311	0.43526	0.968069
mmu-miR-449b_st	mmu-miR-449b	1.1436	0.0422461	0.851097	1.06565	0.34669	0.968651	-1.01331	0.831754	0.968069
mmu-miR-496-star_st	mmu-miR-496a-5p	1.61256	0.00542943	0.75831	1.15398	0.403058	0.968651	1.06809	0.696564	0.968069
mmu-miR-667-star_st	mmu-miR-667-5p	1.46912	0.0276006	0.851097	1.10429	0.575553	0.968651	-1.04306	0.796856	0.968069
mmu-miR-669h-3p_st	mmu-miR-669h-3p	-1.91261	0.00168939	0.707854	1.09315	0.657788	0.968651	1.08762	0.666924	0.968069
mmu-miR-7b-star_st	mmu-miR-7b-3p	1.29607	0.0433606	0.851097	1.20012	0.167518	0.968651	1.048	0.698562	0.968069
mmu-let-7a_st	mmu-let-7a-5p	-1.00898	0.862923	0.98519	1.03526	0.522214	0.968651	1.05163	0.317035	0.968069
mmu-let-7b-star_st	mmu-let-7b-3p	-1.12386	0.338496	0.934968	-1.02487	0.846143	0.968651	-1.07158	0.556101	0.968069
mmu-let-7c_st	mmu-let-7c-5p	-1.00034	0.992895	0.998147	-1.01637	0.680132	0.968651	1.02027	0.582214	0.968069
mmu-let-7d_st	mmu-let-7d-5p	1.02301	0.47551	0.934968	-1.0258	0.44401	0.968651	1.0321	0.306503	0.968069
mmu-let-7d-star_st	mmu-let-7d-3p	-1.1019	0.220721	0.934968	1.04961	0.555345	0.968651	-1.01897	0.80441	0.968069
mmu-let-7e_st	mmu-let-7e-5p	1.04328	0.360437	0.934968	-1.04929	0.320075	0.968651	1.03016	0.505662	0.968069
mmu-let-7e-star_st	mmu-let-7e-3p	-1.06414	0.79297	0.98519	-1.09699	0.716284	0.968651	-1.08761	0.723019	0.968069
mmu-let-7f_st	mmu-let-7f-5p	-1.10431	0.411529	0.934968	-1.06892	0.596165	0.968651	1.16266	0.199324	0.968069
mmu-let-7g_st	mmu-let-7g-5p	-1.0616	0.488139	0.938261	1.00435	0.961445	0.993861	1.17268	0.0605617	0.968069
mmu-let-7i_st	mmu-let-7i-5p	-1.05191	0.506068	0.951204	1.0528	0.517001	0.968651	1.09531	0.218655	0.968069
mmu-miR-100_st	mmu-miR-100-5p	-1.03848	0.5176	0.951204	1.01605	0.793336	0.968651	1.02928	0.608372	0.968069
mmu-miR-101a_st	mmu-miR-101a-3p	1.04127	0.787058	0.98519	1.21313	0.220212	0.968651	1.1705	0.27959	0.968069
mmu-miR-101b_st	mmu-miR-101b-3p	-1.12943	0.5925	0.98519	1.006	0.979847	0.994082	1.15222	0.519307	0.968069
mmu-miR-103_st	mmu-miR-103-3p	-1.00208	0.95191	0.99708	-1.02649	0.467851	0.968651	-1.02432	0.471219	0.968069
mmu-miR-106a_st	mmu-miR-106a-5p	-1.03218	0.764337	0.98519	-1.00128	0.990766	0.99736	1.01958	0.849293	0.969205
mmu-miR-106b_st	mmu-miR-106b-5p	1.01399	0.826936	0.98519	-1.0739	0.285602	0.968651	1.09689	0.137204	0.968069
mmu-miR-106b-star_st	mmu-miR-106b-3p	1.0239	0.761945	0.98519	-1.04409	0.596312	0.968651	-1.05506	0.477872	0.968069
mmu-miR-107_st	mmu-miR-107-3p	-1.02967	0.522227	0.951362	1.03192	0.509933	0.968651	1.00218	0.960549	0.986446
mmu-miR-10b_st	mmu-miR-10b-5p	1.03986	0.59534	0.98519	-1.05425	0.491966	0.968651	1.00845	0.905609	0.983632
mmu-miR-1187_st	mmu-miR-1187	-1.1485	0.475558	0.934968	-1.18807	0.395392	0.968651	-1.13283	0.505722	0.968069
mmu-miR-1188_st	mmu-miR-1188-5p	1.17907	0.412721	0.934968	-1.39323	0.118012	0.968651	1.00149	0.993842	0.993842
mmu-miR-1195_st	mmu-miR-1195	-1.09463	0.465745	0.934968	-1.08259	0.53915	0.968651	1.11502	0.364091	0.968069
mmu-miR-1198-5p_st	mmu-miR-1198-5p	1.06054	0.324398	0.934968	1.0391	0.536282	0.968651	-1.04892	0.40636	0.968069
mmu-miR-122_st	mmu-miR-122-5p	1.1168	0.676431	0.98519	1.43766	0.156248	0.968651	1.4915	0.115161	0.968069
mmu-miR-1224_st	mmu-miR-1224-5p	1.13594	0.186324	0.918467	1.06334	0.538299	0.968651	-1.09562	0.324768	0.968069
mmu-miR-124_st	mmu-miR-124-3p	1.00712	0.784087	0.98519	-1.00288	0.915087	0.983132	-1.00824	0.742772	0.968069
mmu-miR-124-star_st	mmu-miR-124-5p	-1.01033	0.928695	0.994263	1.08602	0.492339	0.968651	-1.07724	0.503638	0.968069
mmu-miR-1247-star_st	mmu-miR-1247-3p	-1.03583	0.8732	0.987904	-1.0049	0.983068	0.994941	1.20428	0.385174	0.968069
mmu-miR-125a-3p_st	mmu-miR-125a-3p	1.06921	0.433344	0.934968	-1.1157	0.221792	0.968651	-1.02532	0.761137	0.968069
mmu-miR-125a-5p_st	mmu-miR-125a-5p	1.00922	0.848488	0.98519	-1.01168	0.816795	0.968651	-1.02612	0.579103	0.968069
mmu-miR-125b-1-3p_st	mmu-miR-125b-1-3p	1.09892	0.289831	0.934968	-1.00286	0.975331	0.994082	1.02445	0.777686	0.968069
mmu-miR-125b-2-3p_st	mmu-miR-125b-2-3p	-1.16171	0.449179	0.934968	1.33622	0.164314	0.968651	1.08046	0.685174	0.968069
mmu-miR-125b-5p_st	mmu-miR-125b-5p	1.02736	0.470683	0.934968	1.05096	0.206104	0.968651	1.01103	0.760981	0.968069
mmu-miR-126-3p_st	mmu-miR-126a-3p	-1.02879	0.715821	0.98519	-1.06807	0.419716	0.968651	1.10338	0.195687	0.968069
mmu-miR-127_st	mmu-miR-127-3p	1.01363	0.761208	0.98519	-1.05209	0.277976	0.968651	-1.02541	0.560604	0.968069
mmu-miR-127-star_st	mmu-miR-127-5p	1.12076	0.130347	0.875	-1.08346	0.30443	0.968651	-1.02336	0.74786	0.968069
mmu-miR-128_st	mmu-miR-128-3p	-1.01942	0.613531	0.98519	-1.0146	0.715225	0.968651	1.02505	0.501878	0.968069
mmu-miR-128-1-star_st	mmu-miR-128-1-5p	1.06073	0.71632	0.98519	1.18538	0.317744	0.968651	1.26848	0.134227	0.968069
mmu-miR-128-2-star_st	mmu-miR-128-2-5p	1.15903	0.466821	0.934968	1.05405	0.803024	0.968651	1.2862	0.217475	0.968069
mmu-miR-129-1-3p_st	mmu-miR-129-1-3p	-1.15772	0.150426	0.875	1.15438	0.176111	0.968651	1.18572	0.0851037	0.968069
mmu-miR-1298_st	mmu-miR-1298-5p	-1.16341	0.318303	0.934968	-1.07954	0.643112	0.968651	1.1531	0.390307	0.968069
mmu-miR-1298-star_st	mmu-miR-1298-3p	1.01797	0.92956	0.994263	1.25007	0.291754	0.968651	1.3118	0.168214	0.968069
mmu-miR-1306-3p_st	mmu-miR-1306-3p	-1.24813	0.276184	0.934968	-1.18271	0.427908	0.968651	-1.04755	0.811995	0.968069
mmu-miR-130a_st	mmu-miR-130a-3p	-1.01803	0.898282	0.990474	1.16674	0.293742	0.968651	-1.0897	0.52581	0.968069
mmu-miR-130b_st	mmu-miR-130b-3p	-1.13329	0.236978	0.934968	-1.21036	0.0867352	0.968651	-1.08709	0.411906	0.968069
mmu-miR-132_st	mmu-miR-132-3p	1.0517	0.165431	0.875	1.01094	0.771767	0.968651	1.05094	0.157169	0.968069
mmu-miR-132-star_st	mmu-miR-132-5p	-1.23099	0.100406	0.851097	-1.11104	0.419215	0.968651	1.14534	0.262571	0.968069
mmu-miR-134-star_st	mmu-miR-134-3p	1.08371	0.475762	0.934968	-1.05752	0.633878	0.968651	-1.09406	0.409569	0.968069
mmu-miR-137_st	mmu-miR-137-3p	-1.25909	0.117813	0.851097	-1.07389	0.638264	0.968651	1.21561	0.168631	0.968069
mmu-miR-137-star_st	mmu-miR-137-5p	1.06862	0.454237	0.934968	-1.11969	0.224415	0.968651	-1.08236	0.356413	0.968069
mmu-miR-138-1-star_st	mmu-miR-138-1-3p	-1.05125	0.541908	0.962116	-1.0611	0.488231	0.968651	-1.02157	0.787094	0.968069
mmu-miR-138-2-star_st	mmu-miR-138-2-3p	1.00014	0.998147	0.998147	-1.08894	0.166962	0.968651	1.0155	0.785223	0.968069
mmu-miR-139-3p_st	mmu-miR-139-3p	1.09064	0.438857	0.934968	-1.01669	0.887072	0.979747	-1.06541	0.557869	0.968069
mmu-miR-139-5p_st	mmu-miR-139-5p	1.03333	0.33508	0.934968	1.03524	0.32914	0.968651	-1.03875	0.248389	0.968069
mmu-miR-140_st	mmu-miR-140-5p	1.02469	0.922091	0.994263	-1.09031	0.739853	0.968651	1.03826	0.876167	0.981588
mmu-miR-140-star_st	mmu-miR-140-3p	1.03837	0.594394	0.98519	-1.07328	0.339704	0.968651	-1.10399	0.151977	0.968069
mmu-miR-143_st	mmu-miR-143-3p	1.02877	0.815262	0.98519	-1.07452	0.57113	0.968651	-1.07417	0.542635	0.968069
mmu-miR-145_st	mmu-miR-145a-5p	-1.0152	0.813147	0.98519	-1.05933	0.388677	0.968651	-1.04788	0.449477	0.968069
mmu-miR-146b_st	mmu-miR-146b-5p	1.01091	0.925614	0.994263	1.01526	0.900614	0.979747	-1.06978	0.548832	0.968069
mmu-miR-148a_st	mmu-miR-148a-3p	-1.3161	0.263303	0.934968	-1.13167	0.627079	0.968651	1.33878	0.235215	0.968069
mmu-miR-148b_st	mmu-miR-148b-3p	1.07773	0.697971	0.98519	-1.16433	0.450899	0.968651	1.29708	0.16733	0.968069
mmu-miR-149_st	mmu-miR-149-5p	1.06864	0.409161	0.934968	1.01784	0.832536	0.968651	-1.06632	0.408589	0.968069
mmu-miR-149-star_st	mmu-miR-149-3p	1.09452	0.342245	0.934968	1.0693	0.498361	0.968651	1.04994	0.594393	0.968069
mmu-miR-150_st	mmu-miR-150-5p	1.00859	0.906312	0.991501	-1.03286	0.670064	0.968651	-1.02554	0.719531	0.968069
mmu-miR-150-star_st	mmu-miR-150-3p	1.0869	0.329744	0.934968	1.01123	0.899827	0.979747	-1.13244	0.135212	0.968069
mmu-miR-151-3p_st	mmu-miR-151-3p	-1.07353	0.254196	0.934968	-1.07945	0.239281	0.968651	1.03464	0.568823	0.968069
mmu-miR-151-5p_st	mmu-miR-151-5p	-1.09446	0.0882978	0.851097	-1.00856	0.87522	0.979747	-1.00388	0.938518	0.983632
mmu-miR-152_st	mmu-miR-152-3p	1.05528	0.720626	0.98519	-1.03095	0.845956	0.968651	1.05825	0.696929	0.968069
mmu-miR-153_st	mmu-miR-153-3p	-1.11001	0.196919	0.934968	1.07963	0.361511	0.968651	1.08663	0.286079	0.968069
mmu-miR-154_st	mmu-miR-154-5p	-1.02931	0.708011	0.98519	1.07753	0.355625	0.968651	1.04391	0.564553	0.968069
mmu-miR-154-star_st	mmu-miR-154-3p	-1.33012	0.270888	0.934968	-1.0998	0.723195	0.968651	-1.11997	0.648799	0.968069
mmu-miR-155_st	mmu-miR-155-5p	-1.06029	0.50774	0.951204	-1.03852	0.690238	0.968651	-1.02393	0.781338	0.968069
mmu-miR-15a_st	mmu-miR-15a-5p	-1.43822	0.0634043	0.851097	-1.00231	0.990796	0.99736	-1.01779	0.924146	0.983632
mmu-miR-15a-star_st	mmu-miR-15a-3p	-1.43928	0.0999244	0.851097	-1.26163	0.340954	0.968651	-1.43113	0.0938731	0.968069
mmu-miR-15b_st	mmu-miR-15b-5p	-1.0727	0.515914	0.951204	1.02747	0.809636	0.968651	1.11868	0.284684	0.968069
mmu-miR-16_st	mmu-miR-16-5p	-1.19715	0.146484	0.875	1.05676	0.665773	0.968651	-1.04138	0.731697	0.968069
mmu-miR-17_st	mmu-miR-17-5p	-1.0809	0.225735	0.934968	-1.0294	0.662991	0.968651	-1.03876	0.537183	0.968069
mmu-miR-17-star_st	mmu-miR-17-3p	1.06385	0.783277	0.98519	-1.10009	0.684715	0.968651	1.10316	0.651787	0.968069
mmu-miR-181a_st	mmu-miR-181a-5p	-1.02428	0.637131	0.98519	-1.0381	0.481702	0.968651	-1.0403	0.422441	0.968069
mmu-miR-181a-1-star_st	mmu-miR-181a-1-3p	-1.12536	0.637338	0.98519	-1.24055	0.410944	0.968651	1.25212	0.354779	0.968069
mmu-miR-181c_st	mmu-miR-181c-5p	-1.06222	0.786982	0.98519	-1.06858	0.775989	0.968651	1.07103	0.750519	0.968069
mmu-miR-181c-star_st	mmu-miR-181c-3p	1.03518	0.74278	0.98519	-1.17763	0.141955	0.968651	-1.0317	0.759104	0.968069
mmu-miR-181d_st	mmu-miR-181d-5p	1.02135	0.79988	0.98519	-1.12446	0.18196	0.968651	-1.03977	0.628472	0.968069
mmu-miR-1839-3p_st	mmu-miR-1839-3p	1.08227	0.605767	0.98519	-1.21493	0.226639	0.968651	-1.0332	0.825094	0.968069
mmu-miR-1839-5p_st	mmu-miR-1839-5p	1.02561	0.718673	0.98519	-1.02372	0.748811	0.968651	1.05379	0.440959	0.968069
mmu-miR-1843-5p_st	mmu-miR-1843a-5p	-1.03112	0.777736	0.98519	1.10829	0.366183	0.968651	-1.02653	0.802807	0.968069
mmu-miR-1843b-5p_st	mmu-miR-1843b-5p	-1.03771	0.751547	0.98519	1.02487	0.840325	0.968651	-1.05065	0.661937	0.968069
mmu-miR-185-star_st	mmu-miR-185-3p	-1.17125	0.380297	0.934968	1.0497	0.794203	0.968651	-1.45651	0.0606034	0.968069
mmu-miR-187-star_st	mmu-miR-187-5p	1.06665	0.481695	0.934968	-1.06864	0.487802	0.968651	-1.14157	0.139112	0.968069
mmu-miR-188-5p_st	mmu-miR-188-5p	1.00542	0.978145	0.997214	-1.23793	0.303051	0.968651	-1.10672	0.59541	0.968069
mmu-miR-1892_st	mmu-miR-1892	1.07999	0.520755	0.951362	1.06188	0.630724	0.968651	-1.00125	0.991362	0.993733
mmu-miR-1893_st	mmu-miR-1893	1.0118	0.974829	0.997214	1.05449	0.877028	0.979747	1.00724	0.983708	0.992154
mmu-miR-1894-3p_st	mmu-miR-1894-3p	-1.14672	0.565471	0.97906	1.24729	0.369317	0.968651	1.35317	0.174426	0.968069
mmu-miR-1894-5p_st	mmu-miR-1894-5p	-1.17743	0.265434	0.934968	-1.33215	0.0644726	0.968651	-1.08193	0.57622	0.968069
mmu-miR-1895_st	mmu-miR-1895	-1.08802	0.47832	0.934968	-1.07359	0.566951	0.968651	-1.0579	0.623812	0.968069
mmu-miR-18a_st	mmu-miR-18a-5p	1.04321	0.809338	0.98519	-1.09944	0.604778	0.968651	1.24175	0.205366	0.968069
mmu-miR-1906_st	mmu-miR-1906	-1.08614	0.735055	0.98519	-1.01797	0.943496	0.993861	1.37404	0.179309	0.968069
mmu-miR-1907_st	mmu-miR-1907	1.20484	0.540213	0.962116	-1.09984	0.740805	0.968651	1.19353	0.539334	0.968069
mmu-miR-191_st	mmu-miR-191-5p	1.02776	0.464489	0.934968	-1.06393	0.116957	0.968651	1.01127	0.756124	0.968069
mmu-miR-192_st	mmu-miR-192-5p	-1.00617	0.974012	0.997214	-1.02131	0.914834	0.983132	1.04237	0.820221	0.968069
mmu-miR-193-star_st	mmu-miR-193a-5p	-1.00099	0.995316	0.998147	-1.18692	0.330913	0.968651	1.03512	0.831547	0.968069
mmu-miR-1931_st	mmu-miR-1931	1.03623	0.872805	0.987904	1.16408	0.513577	0.968651	-1.01271	0.953114	0.983632
mmu-miR-193b_st	mmu-miR-193b-3p	1.03501	0.723284	0.98519	-1.01226	0.904262	0.979747	-1.09776	0.323016	0.968069
mmu-miR-193b-star_st	mmu-miR-193b-5p	-1.00306	0.984437	0.997214	-1.1304	0.455006	0.968651	-1.19359	0.246284	0.968069
mmu-miR-194_st	mmu-miR-194-5p	-1.04527	0.655505	0.98519	1.09539	0.380615	0.968651	-1.00402	0.966599	0.987817
mmu-miR-1941-5p_st	mmu-miR-1941-5p	1.03284	0.633565	0.98519	1.03998	0.579601	0.968651	-1.10572	0.129699	0.968069
mmu-miR-1946a_st	mmu-miR-1946a	-1.24139	0.313953	0.934968	-1.13752	0.563657	0.968651	1.2435	0.29374	0.968069
mmu-miR-1946b_st	mmu-miR-1946b	-1.25465	0.391463	0.934968	1.01171	0.955799	0.993861	-1.06009	0.772072	0.968069
mmu-miR-1949_st	mmu-miR-1949	-1.02697	0.879547	0.987904	-1.2587	0.179518	0.968651	-1.04175	0.801448	0.968069
mmu-miR-195_st	mmu-miR-195a-5p	-1.03321	0.784199	0.98519	-1.05115	0.68881	0.968651	1.05643	0.634181	0.968069
mmu-miR-1981_st	mmu-miR-1981-5p	1.0977	0.341692	0.934968	-1.13363	0.221857	0.968651	-1.04457	0.643843	0.968069
mmu-miR-1981-star_st	mmu-miR-1981-3p	-1.26815	0.0957168	0.851097	1.18088	0.252942	0.968651	-1.02465	0.861851	0.973586
mmu-miR-1983_st	mmu-miR-1983	-1.0637	0.774932	0.98519	1.00873	0.969206	0.993861	1.01697	0.935687	0.983632
mmu-miR-19b_st	mmu-miR-19b-3p	1.00708	0.966413	0.997214	1.0965	0.599047	0.968651	1.22638	0.211997	0.968069
mmu-miR-203_st	mmu-miR-203-3p	1.19275	0.310767	0.934968	1.05524	0.758087	0.968651	1.38669	0.0750685	0.968069
mmu-miR-204_st	mmu-miR-204-5p	1.09495	0.750878	0.98519	-1.21535	0.513863	0.968651	1.28037	0.372616	0.968069
mmu-miR-204-star_st	mmu-miR-204-3p	1.16554	0.266843	0.934968	-1.1209	0.426209	0.968651	-1.07027	0.608252	0.968069
mmu-miR-206_st	mmu-miR-206-3p	1.08776	0.671257	0.98519	1.08314	0.624015	0.968651	-1.22514	0.170412	0.968069
mmu-miR-207_st	mmu-miR-207	-1.15196	0.527817	0.957382	-1.06265	0.794561	0.968651	1.04188	0.849339	0.969205
mmu-miR-20a_st	mmu-miR-20a-5p	-1.04993	0.647685	0.98519	-1.00656	0.953061	0.993861	1.03391	0.745976	0.968069
mmu-miR-20b_st	mmu-miR-20b-5p	-1.20406	0.515596	0.951204	-1.52519	0.169858	0.968651	1.07231	0.793397	0.968069
mmu-miR-210_st	mmu-miR-210-3p	-1.14793	0.134089	0.875	-1.03259	0.735271	0.968651	1.07746	0.397251	0.968069
mmu-miR-211-star_st	mmu-miR-211-3p	-1.00386	0.991763	0.998147	1.1097	0.780377	0.968651	1.16529	0.657145	0.968069
mmu-miR-212-3p_st	mmu-miR-212-3p	1.10573	0.0667065	0.851097	1.05688	0.326276	0.968651	1.0157	0.764068	0.968069
mmu-miR-212-5p_st	mmu-miR-212-5p	1.03781	0.626193	0.98519	1.00485	0.95138	0.993861	-1.04855	0.520011	0.968069
mmu-miR-218_st	mmu-miR-218-5p	-1.36364	0.117788	0.851097	-1.04584	0.826004	0.968651	1.11141	0.57639	0.968069
mmu-miR-218-2-star_st	mmu-miR-218-2-3p	1.0995	0.313476	0.934968	-1.17958	0.0961618	0.968651	-1.18958	0.0601086	0.968069
mmu-miR-22_st	mmu-miR-22-3p	-1.12099	0.280709	0.934968	1.07033	0.536514	0.968651	-1.04222	0.684183	0.968069
mmu-miR-221_st	mmu-miR-221-3p	1.02024	0.690773	0.98519	1.03516	0.511647	0.968651	1.03093	0.531947	0.968069
mmu-miR-221-star_st	mmu-miR-221-5p	1.08432	0.752457	0.98519	1.44897	0.0727425	0.968651	-1.12719	0.510481	0.968069
mmu-miR-222_st	mmu-miR-222-3p	1.01602	0.585353	0.98519	1.01081	0.723218	0.968651	1.02373	0.405697	0.968069
mmu-miR-23a_st	mmu-miR-23a-3p	1.02151	0.685283	0.98519	-1.04442	0.429094	0.968651	1.03657	0.479973	0.968069
mmu-miR-23b_st	mmu-miR-23b-3p	1.00699	0.848534	0.98519	-1.03421	0.379232	0.968651	1.00537	0.879304	0.982456
mmu-miR-24_st	mmu-miR-24-3p	-1.00996	0.798205	0.98519	-1.04582	0.271303	0.968651	-1.02973	0.435415	0.968069
mmu-miR-24-2-star_st	mmu-miR-24-2-5p	-1.01047	0.943376	0.99708	1.01123	0.941814	0.993861	1.07328	0.618233	0.968069
mmu-miR-26a_st	mmu-miR-26a-5p	1.00585	0.848627	0.98519	1.0187	0.561783	0.968651	1.0514	0.0949499	0.968069
mmu-miR-26b_st	mmu-miR-26b-5p	1.06328	0.592004	0.98519	1.01642	0.891394	0.979747	1.17	0.160038	0.968069
mmu-miR-27a_st	mmu-miR-27a-3p	-1.16216	0.144121	0.875	1.00034	0.997446	0.997446	-1.09167	0.373617	0.968069
mmu-miR-27b_st	mmu-miR-27b-3p	-1.11393	0.264281	0.934968	1.00761	0.939645	0.993861	-1.02686	0.774952	0.968069
mmu-miR-28_st	mmu-miR-28a-5p	-1.07425	0.693075	0.98519	-1.09496	0.632018	0.968651	-1.12519	0.501835	0.968069
mmu-miR-28-star_st	mmu-miR-28a-3p	-1.00535	0.979052	0.997214	-1.09464	0.670302	0.968651	1.1637	0.441857	0.968069
mmu-miR-2861_st	mmu-miR-2861	1.02849	0.767068	0.98519	-1.0714	0.486881	0.968651	-1.12248	0.211331	0.968069
mmu-miR-296-3p_st	mmu-miR-296-3p	1.22887	0.0611467	0.851097	1.05723	0.621075	0.968651	1.09779	0.372301	0.968069
mmu-miR-297a_st	mmu-miR-297a-5p	-1.06935	0.693725	0.98519	-1.02143	0.904922	0.979747	1.02939	0.870388	0.977728
mmu-miR-299_st	mmu-miR-299a-3p	-1.06513	0.762451	0.98519	1.0732	0.745727	0.968651	1.15177	0.484599	0.968069
mmu-miR-29a_st	mmu-miR-29a-3p	-1.07177	0.398054	0.934968	-1.01073	0.900373	0.979747	-1.02453	0.758814	0.968069
mmu-miR-29b_st	mmu-miR-29b-3p	-1.23666	0.0779439	0.851097	-1.10179	0.433729	0.968651	-1.01279	0.911381	0.983632
mmu-miR-29b-2-star_st	mmu-miR-29b-2-5p	1.0115	0.888002	0.988834	1.03185	0.711429	0.968651	-1.0172	0.827842	0.968069
mmu-miR-29c_st	mmu-miR-29c-3p	-1.24716	0.116657	0.851097	-1.11685	0.446609	0.968651	-1.0263	0.846377	0.969205
mmu-miR-300_st	mmu-miR-300-3p	1.06735	0.297505	0.934968	1.05819	0.385357	0.968651	1.04738	0.442408	0.968069
mmu-miR-301a_st	mmu-miR-301a-3p	-1.04154	0.89381	0.988834	-1.002	0.99498	0.99736	1.20908	0.520269	0.968069
mmu-miR-3068_st	mmu-miR-3068-5p	1.28612	0.34008	0.934968	1.00181	0.994718	0.99736	1.26527	0.355659	0.968069
mmu-miR-3068-star_st	mmu-miR-3068-3p	-1.21322	0.375677	0.934968	1.52748	0.0670224	0.968651	1.44518	0.0847614	0.968069
mmu-miR-3072-star_st	mmu-miR-3072-5p	-1.18985	0.209027	0.934968	-1.01984	0.890725	0.979747	-1.08962	0.517857	0.968069
mmu-miR-3073-3p_st	mmu-miR-3073a-3p	-1.0466	0.570664	0.983984	1.07605	0.414385	0.968651	-1.00477	0.951022	0.983632
mmu-miR-3077-star_st	mmu-miR-3077-5p	1.07581	0.462192	0.934968	-1.04971	0.639313	0.968651	-1.02572	0.790836	0.968069
mmu-miR-3082-5p_st	mmu-miR-3082-5p	-1.05004	0.842144	0.98519	-1.3107	0.307663	0.968651	-1.38915	0.17015	0.968069
mmu-miR-3093-3p_st	mmu-miR-3093-3p	1.03682	0.831083	0.98519	-1.36724	0.0679831	0.968651	1.08392	0.61738	0.968069
mmu-miR-3093-5p_st	mmu-miR-3093-5p	1.0579	0.438495	0.934968	1.11974	0.129362	0.968651	-1.00151	0.984279	0.992154
mmu-miR-3098-3p_st	mmu-miR-3098-3p	-1.63034	0.107638	0.851097	1.00949	0.975847	0.994082	1.50076	0.164884	0.968069
mmu-miR-3098-5p_st	mmu-miR-3098-5p	-1.05545	0.723407	0.98519	-1.03884	0.804549	0.968651	-1.22107	0.166177	0.968069
mmu-miR-3099_st	mmu-miR-3099-3p	1.10453	0.416368	0.934968	-1.16225	0.24091	0.968651	-1.02745	0.818087	0.968069
mmu-miR-3099-star_st	mmu-miR-3099-5p	-1.20434	0.204271	0.934968	1.06354	0.698169	0.968651	-1.00263	0.98505	0.992154
mmu-miR-30a_st	mmu-miR-30a-5p	-1.0917	0.368549	0.934968	1.01612	0.874579	0.979747	-1.03849	0.687533	0.968069
mmu-miR-30a-star_st	mmu-miR-30a-3p	-1.00426	0.950846	0.99708	-1.07467	0.319391	0.968651	-1.01848	0.78331	0.968069
mmu-miR-30b_st	mmu-miR-30b-5p	-1.18275	0.116394	0.851097	-1.04334	0.699682	0.968651	-1.00697	0.945592	0.983632
mmu-miR-30b-star_st	mmu-miR-30b-3p	-1.13581	0.557794	0.969775	-1.28675	0.268715	0.968651	-1.24925	0.291329	0.968069
mmu-miR-30c_st	mmu-miR-30c-5p	-1.02108	0.697293	0.98519	1.03752	0.511179	0.968651	-1.00232	0.964365	0.987817
mmu-miR-30c-1-star_st	mmu-miR-30c-1-3p	-1.28629	0.215239	0.934968	-1.26305	0.269688	0.968651	1.3863	0.0985116	0.968069
mmu-miR-30c-2-star_st	mmu-miR-30c-2-3p	-1.01018	0.891871	0.988834	1.02895	0.713627	0.968651	-1.00801	0.911744	0.983632
mmu-miR-30d_st	mmu-miR-30d-5p	1.01217	0.798822	0.98519	1.01728	0.729345	0.968651	1.01264	0.784024	0.968069
mmu-miR-30e_st	mmu-miR-30e-5p	-1.17382	0.205628	0.934968	1.12931	0.355166	0.968651	-1.15771	0.230765	0.968069
mmu-miR-31_st	mmu-miR-31-5p	-1.0583	0.319747	0.934968	-1.06788	0.26972	0.968651	-1.08698	0.132525	0.968069
mmu-miR-31-star_st	mmu-miR-31-3p	1.01553	0.951317	0.99708	-1.43201	0.177627	0.968651	1.02955	0.904963	0.983632
mmu-miR-3102_st	mmu-miR-3102-3p	1.09295	0.322265	0.934968	-1.02201	0.81527	0.968651	-1.02714	0.756302	0.968069
mmu-miR-3102-5p.2_st	mmu-miR-3102-5p.2-5p	-1.0731	0.40746	0.934968	-1.04242	0.639239	0.968651	1.03806	0.648918	0.968069
mmu-miR-3102-star_st	mmu-miR-3102-5p	-1.17534	0.392397	0.934968	1.03636	0.855609	0.971545	1.20534	0.307051	0.968069
mmu-miR-3104-5p_st	mmu-miR-3104-5p	1.29368	0.153291	0.875	1.10226	0.60091	0.968651	1.11455	0.529438	0.968069
mmu-miR-3107_st	mmu-miR-486b-5p	1.11301	0.307872	0.934968	-1.16653	0.16213	0.968651	-1.0777	0.459356	0.968069
mmu-miR-3107-star_st	mmu-miR-486b-3p	1.32835	0.221609	0.934968	-1.32558	0.244548	0.968651	1.09378	0.687184	0.968069
mmu-miR-320_st	mmu-miR-320-3p	1.1213	0.311945	0.934968	-1.05099	0.672255	0.968651	-1.0206	0.851235	0.969205
mmu-miR-322-star_st	mmu-miR-322-3p	-1.12232	0.544487	0.962616	1.22694	0.305436	0.968651	-1.3002	0.185814	0.968069
mmu-miR-323-3p_st	mmu-miR-323-3p	1.05881	0.677044	0.98519	1.094	0.530871	0.968651	1.01144	0.931547	0.983632
mmu-miR-323-5p_st	mmu-miR-323-5p	1.13345	0.384515	0.934968	-1.05379	0.726414	0.968651	1.09865	0.498212	0.968069
mmu-miR-324-3p_st	mmu-miR-324-3p	1.08462	0.349952	0.934968	-1.05665	0.542185	0.968651	-1.03087	0.716027	0.968069
mmu-miR-324-5p_st	mmu-miR-324-5p	1.02355	0.745621	0.98519	-1.07598	0.330531	0.968651	-1.06554	0.361903	0.968069
mmu-miR-325-star_st	mmu-miR-325-5p	1.00657	0.961385	0.99708	-1.04029	0.779615	0.968651	1.03306	0.803461	0.968069
mmu-miR-326_st	mmu-miR-326-3p	1.10705	0.336749	0.934968	1.0247	0.824298	0.968651	1.00925	0.927848	0.983632
mmu-miR-328_st	mmu-miR-328-3p	1.11731	0.270377	0.934968	1.00491	0.96249	0.993861	-1.02577	0.792111	0.968069
mmu-miR-328-star_st	mmu-miR-328-5p	1.02033	0.881805	0.987904	1.10942	0.46373	0.968651	1.15416	0.276394	0.968069
mmu-miR-329_st	mmu-miR-329-3p	-1.0169	0.853139	0.98519	-1.04999	0.606205	0.968651	1.08245	0.367409	0.968069
mmu-miR-330_st	mmu-miR-330-5p	1.01877	0.777134	0.98519	1.01728	0.802692	0.968651	1.03058	0.635445	0.968069
mmu-miR-330-star_st	mmu-miR-330-3p	1.09183	0.378786	0.934968	-1.02323	0.824754	0.968651	-1.04096	0.676063	0.968069
mmu-miR-331-3p_st	mmu-miR-331-3p	1.21215	0.114882	0.851097	1.07983	0.541187	0.968651	-1.03899	0.741982	0.968069
mmu-miR-335-5p_st	mmu-miR-335-5p	1.0948	0.630669	0.98519	-1.00811	0.967183	0.993861	1.10347	0.588646	0.968069
mmu-miR-337-5p_st	mmu-miR-337-5p	1.01954	0.806462	0.98519	-1.02158	0.795586	0.968651	1.00183	0.980877	0.992154
mmu-miR-338-5p_st	mmu-miR-338-5p	-1.01705	0.844813	0.98519	1.01734	0.848721	0.968651	1.06616	0.444184	0.968069
mmu-miR-339-3p_st	mmu-miR-339-3p	-1.15906	0.400907	0.934968	-1.30785	0.13563	0.968651	-1.07414	0.664237	0.968069
mmu-miR-341_st	mmu-miR-341-3p	-1.0249	0.799989	0.98519	-1.12834	0.237047	0.968651	-1.17655	0.0884245	0.968069
mmu-miR-342-3p_st	mmu-miR-342-3p	1.13071	0.0767911	0.851097	-1.05267	0.471488	0.968651	1.01079	0.870382	0.977728
mmu-miR-342-5p_st	mmu-miR-342-5p	1.06839	0.333073	0.934968	-1.02818	0.695395	0.968651	1.02869	0.666882	0.968069
mmu-miR-344_st	mmu-miR-344-3p	1.00857	0.932555	0.994263	1.04587	0.670386	0.968651	-1.02185	0.824526	0.968069
mmu-miR-344b_st	mmu-miR-344b-3p	-1.24826	0.273747	0.934968	-1.10242	0.642667	0.968651	-1.14118	0.497933	0.968069
mmu-miR-344c_st	mmu-miR-344c-3p	-1.1835	0.387526	0.934968	1.18376	0.406824	0.968651	-1.03312	0.862053	0.973586
mmu-miR-344d_st	mmu-miR-344d-3p	-1.01929	0.811362	0.98519	1.08651	0.323239	0.968651	1.0854	0.292355	0.968069
mmu-miR-344d-3-star_st	mmu-miR-344d-3-5p	-1.39286	0.229994	0.934968	-1.10752	0.690011	0.968651	1.2559	0.33885	0.968069
mmu-miR-345-3p_st	mmu-miR-345-3p	1.17971	0.332566	0.934968	-1.10087	0.587755	0.968651	-1.05867	0.728046	0.968069
mmu-miR-345-5p_st	mmu-miR-345-5p	1.10779	0.294374	0.934968	-1.0065	0.948954	0.993861	-1.07702	0.430126	0.968069
mmu-miR-346_st	mmu-miR-346-5p	1.15684	0.169153	0.875	-1.04579	0.682347	0.968651	-1.05158	0.619717	0.968069
mmu-miR-346-star_st	mmu-miR-346-3p	1.27769	0.201437	0.934968	1.13579	0.503687	0.968651	1.12603	0.500759	0.968069
mmu-miR-3473_st	mmu-miR-3473a	-1.00381	0.985314	0.997214	1.17022	0.411633	0.968651	1.09811	0.60899	0.968069
mmu-miR-3473b_st	mmu-miR-3473b	1.06154	0.449338	0.934968	1.01703	0.837093	0.968651	-1.07139	0.36658	0.968069
mmu-miR-34a_st	mmu-miR-34a-5p	1.15762	0.431534	0.934968	-1.29848	0.181683	0.968651	-1.24127	0.231581	0.968069
mmu-miR-34c_st	mmu-miR-34c-5p	1.70692	0.0952067	0.851097	-1.30459	0.444995	0.968651	-1.29026	0.404239	0.968069
mmu-miR-350_st	mmu-miR-350-3p	-1.20479	0.295861	0.934968	1.15306	0.442381	0.968651	1.40527	0.0519453	0.968069
mmu-miR-351_st	mmu-miR-351-5p	1.30645	0.0590243	0.851097	1.04771	0.747276	0.968651	-1.06323	0.64724	0.968069
mmu-miR-361_st	mmu-miR-361-5p	1.04671	0.424137	0.934968	-1.05843	0.341487	0.968651	1.03631	0.51744	0.968069
mmu-miR-362-5p_st	mmu-miR-362-5p	1.04166	0.763912	0.98519	1.07454	0.612562	0.968651	1.19902	0.171508	0.968069
mmu-miR-369-5p_st	mmu-miR-369-5p	-1.15257	0.22554	0.934968	1.10535	0.410381	0.968651	1.12526	0.296022	0.968069
mmu-miR-370_st	mmu-miR-370-3p	1.14561	0.168296	0.875	1.03654	0.724552	0.968651	1.04248	0.659215	0.968069
mmu-miR-370-star_st	mmu-miR-370-5p	1.18569	0.407785	0.934968	1.02862	0.895006	0.979747	1.20238	0.354362	0.968069
mmu-miR-376a_st	mmu-miR-376a-3p	1.01491	0.917328	0.994263	1.14851	0.354581	0.968651	1.14891	0.316595	0.968069
mmu-miR-376b_st	mmu-miR-376b-3p	-1.03992	0.749485	0.98519	1.03088	0.812021	0.968651	1.06012	0.62233	0.968069
mmu-miR-377-star_st	mmu-miR-377-5p	1.08379	0.724894	0.98519	1.12539	0.620763	0.968651	-1.2267	0.357074	0.968069
mmu-miR-378_st	mmu-miR-378a-3p	-1.05062	0.418373	0.934968	-1.08192	0.218705	0.968651	-1.05502	0.364163	0.968069
mmu-miR-378-star_st	mmu-miR-378a-5p	-1.40049	0.0592914	0.851097	-1.17987	0.366683	0.968651	-1.21448	0.253451	0.968069
mmu-miR-378b_st	mmu-miR-378b	-1.06424	0.533547	0.958403	1.00522	0.960084	0.993861	-1.05416	0.58486	0.968069
mmu-miR-379_st	mmu-miR-379-5p	1.03045	0.45406	0.934968	-1.01186	0.777189	0.968651	1.02265	0.562206	0.968069
mmu-miR-380-5p_st	mmu-miR-380-5p	1.12981	0.20032	0.934968	1.06283	0.536924	0.968651	1.03403	0.713767	0.968069
mmu-miR-381_st	mmu-miR-381-3p	1.05779	0.490942	0.93929	1.01959	0.819239	0.968651	1.01916	0.809196	0.968069
mmu-miR-381-star_st	mmu-miR-381-5p	1.08776	0.614295	0.98519	1.16762	0.37516	0.968651	1.28387	0.126042	0.968069
mmu-miR-383_st	mmu-miR-383-5p	1.01765	0.797195	0.98519	-1.01986	0.78197	0.968651	-1.0446	0.508032	0.968069
mmu-miR-383-star_st	mmu-miR-383-3p	-1.22958	0.248875	0.934968	1.40539	0.0721185	0.968651	-1.23658	0.220557	0.968069
mmu-miR-3960_st	mmu-miR-3960	1.07739	0.296318	0.934968	1.02702	0.718824	0.968651	1.00481	0.944147	0.983632
mmu-miR-3962_st	mmu-miR-3962	-1.00291	0.976527	0.997214	1.03467	0.741338	0.968651	1.15353	0.140171	0.968069
mmu-miR-3970_st	mmu-miR-3970	-1.11729	0.40569	0.934968	1.05583	0.695346	0.968651	1.04161	0.750858	0.968069
mmu-miR-409-3p_st	mmu-miR-409-3p	1.05128	0.352504	0.934968	1.03396	0.550617	0.968651	1.06235	0.245884	0.968069
mmu-miR-409-5p_st	mmu-miR-409-5p	-1.06394	0.329238	0.934968	1.08141	0.238969	0.968651	-1.00536	0.930131	0.983632
mmu-miR-410_st	mmu-miR-410-3p	-1.02872	0.829551	0.98519	1.05786	0.682117	0.968651	-1.01017	0.936526	0.983632
mmu-miR-411_st	mmu-miR-411-5p	-1.11951	0.460125	0.934968	1.14007	0.411496	0.968651	-1.04523	0.76385	0.968069
mmu-miR-411-star_st	mmu-miR-411-3p	-1.00615	0.955111	0.99708	-1.04838	0.678147	0.968651	1.0745	0.496191	0.968069
mmu-miR-412-3p_st	mmu-miR-412-3p	-1.0392	0.849217	0.98519	-1.18813	0.415833	0.968651	-1.03981	0.841633	0.968803
mmu-miR-412-5p_st	mmu-miR-412-5p	-1.21252	0.142575	0.875	1.09056	0.522861	0.968651	-1.11078	0.403759	0.968069
mmu-miR-421_st	mmu-miR-421-3p	-1.01689	0.86095	0.98519	-1.15454	0.154899	0.968651	-1.05785	0.543585	0.968069
mmu-miR-423-3p_st	mmu-miR-423-3p	1.13534	0.257388	0.934968	-1.04361	0.713159	0.968651	-1.05111	0.643067	0.968069
mmu-miR-423-5p_st	mmu-miR-423-5p	-1.00277	0.984142	0.997214	-1.06531	0.663452	0.968651	1.01264	0.925557	0.983632
mmu-miR-425_st	mmu-miR-425-5p	1.02212	0.772674	0.98519	1.03464	0.666691	0.968651	1.00391	0.957482	0.985712
mmu-miR-425-star_st	mmu-miR-425-3p	-1.03156	0.818577	0.98519	-1.07764	0.597336	0.968651	-1.02877	0.828437	0.968069
mmu-miR-431-star_st	mmu-miR-431-3p	1.02629	0.756213	0.98519	1.04215	0.636291	0.968651	1.0097	0.904798	0.983632
mmu-miR-433_st	mmu-miR-433-3p	1.18283	0.13843	0.875	-1.01273	0.913658	0.983132	1.01515	0.889277	0.983632
mmu-miR-434-3p_st	mmu-miR-434-3p	1.04093	0.530955	0.958403	1.0486	0.477812	0.968651	1.07384	0.252086	0.968069
mmu-miR-434-5p_st	mmu-miR-434-5p	-1.01478	0.892061	0.988834	1.01932	0.865314	0.979747	-1.01012	0.923176	0.983632
mmu-miR-448-5p_st	mmu-miR-448-5p	1.16459	0.143069	0.875	-1.037	0.73472	0.968651	-1.03742	0.711359	0.968069
mmu-miR-451_st	mmu-miR-451a	-1.44054	0.112246	0.851097	1.25897	0.311398	0.968651	-1.51369	0.0544399	0.968069
mmu-miR-455_st	mmu-miR-455-3p	-1.00042	0.996321	0.998147	-1.10886	0.281446	0.968651	-1.10082	0.279523	0.968069
mmu-miR-466c-5p_st	mmu-miR-466c-5p	1.21908	0.405434	0.934968	-1.27195	0.333678	0.968651	1.15744	0.524297	0.968069
mmu-miR-466f-3p_st	mmu-miR-466f-3p	-1.07504	0.635529	0.98519	-1.32704	0.0808947	0.968651	-1.09277	0.54787	0.968069
mmu-miR-466f-5p_st	mmu-miR-466f-5p	-1.00356	0.981962	0.997214	-1.20775	0.253229	0.968651	-1.07338	0.641168	0.968069
mmu-miR-466g_st	mmu-miR-466g	1.04632	0.861667	0.98519	-1.3211	0.307412	0.968651	-1.19328	0.482713	0.968069
mmu-miR-466h-3p_st	mmu-miR-466h-3p	-1.02254	0.931499	0.994263	-1.51173	0.131975	0.968651	-1.06368	0.805404	0.968069
mmu-miR-466i-3p_st	mmu-miR-466i-3p	-1.07628	0.792669	0.98519	-1.3165	0.348467	0.968651	-1.23153	0.4423	0.968069
mmu-miR-466i-5p_st	mmu-miR-466i-5p	-1.03866	0.793808	0.98519	-1.27568	0.113236	0.968651	-1.30617	0.0621192	0.968069
mmu-miR-466j_st	mmu-miR-466j	-1.02574	0.846415	0.98519	1.04237	0.761886	0.968651	1.03652	0.784607	0.968069
mmu-miR-466m-5p_st	mmu-miR-466m-5p	-1.30774	0.0792278	0.851097	1.03102	0.845278	0.968651	1.12755	0.409393	0.968069
mmu-miR-466o-5p_st	mmu-miR-466o-5p	1.14385	0.0575398	0.851097	1.02814	0.72089	0.968651	-1.06094	0.37427	0.968069
mmu-miR-467b-star_st	mmu-miR-467b-3p	1.0436	0.879429	0.987904	-1.40057	0.240025	0.968651	-1.47544	0.158538	0.968069
mmu-miR-467d-star_st	mmu-miR-467d-3p	1.06065	0.852419	0.98519	-1.02554	0.938335	0.993861	1.63396	0.111366	0.968069
mmu-miR-467f_st	mmu-miR-467f	-1.45933	0.167686	0.875	-1.64761	0.0632714	0.968651	-1.0763	0.785731	0.968069
mmu-miR-485_st	mmu-miR-485-5p	1.16203	0.0952036	0.851097	-1.03879	0.680455	0.968651	1.0173	0.84098	0.968803
mmu-miR-485-star_st	mmu-miR-485-3p	1.00964	0.894435	0.988834	1.09304	0.242109	0.968651	1.09567	0.195262	0.968069
mmu-miR-486_st	mmu-miR-486a-5p	1.14745	0.165921	0.875	-1.0719	0.498882	0.968651	-1.03412	0.723551	0.968069
mmu-miR-486-star_st	mmu-miR-486a-3p	1.11024	0.652622	0.98519	1.35418	0.214828	0.968651	1.20948	0.39828	0.968069
mmu-miR-487b_st	mmu-miR-487b-3p	1.04599	0.2715	0.934968	1.02403	0.575823	0.968651	1.04974	0.219965	0.968069
mmu-miR-489_st	mmu-miR-489-3p	1.17948	0.324336	0.934968	1.26673	0.178338	0.968651	1.06173	0.709813	0.968069
mmu-miR-490-3p_st	mmu-miR-490-3p	-1.03938	0.850162	0.98519	-1.169	0.46565	0.968651	-1.06465	0.769116	0.968069
mmu-miR-490-5p_st	mmu-miR-490-5p	-1.01026	0.957406	0.99708	-1.42284	0.0824563	0.968651	1.03819	0.839115	0.968803
mmu-miR-491_st	mmu-miR-491-5p	1.10046	0.242549	0.934968	1.0586	0.502855	0.968651	-1.00882	0.910872	0.983632
mmu-miR-494_st	mmu-miR-494-3p	-1.21638	0.102648	0.851097	1.00462	0.970141	0.993861	-1.05575	0.634823	0.968069
mmu-miR-495_st	mmu-miR-495-3p	-1.03127	0.689821	0.98519	-1.05911	0.476621	0.968651	1.08214	0.292403	0.968069
mmu-miR-497_st	mmu-miR-497a-5p	1.0553	0.778079	0.98519	-1.05446	0.790199	0.968651	-1.13539	0.492413	0.968069
mmu-miR-500_st	mmu-miR-500-3p	1.08087	0.430726	0.934968	-1.03319	0.750489	0.968651	1.01271	0.894215	0.983632
mmu-miR-501-3p_st	mmu-miR-501-3p	1.0397	0.733627	0.98519	-1.18122	0.167595	0.968651	-1.04352	0.699967	0.968069
mmu-miR-503_st	mmu-miR-503-5p	-1.4152	0.090333	0.851097	-1.10798	0.625047	0.968651	-1.01223	0.948519	0.983632
mmu-miR-504_st	mmu-miR-504-5p	-1.0471	0.772389	0.98519	1.10669	0.54222	0.968651	1.14839	0.370191	0.968069
mmu-miR-504-star_st	mmu-miR-504-3p	1.02553	0.917229	0.994263	1.10036	0.705766	0.968651	1.39391	0.175852	0.968069
mmu-miR-505-5p_st	mmu-miR-505-5p	1.04778	0.653763	0.98519	-1.14334	0.220967	0.968651	-1.03478	0.733643	0.968069
mmu-miR-5099_st	mmu-miR-5099	1.12502	0.47384	0.934968	1.0589	0.738191	0.968651	1.05034	0.756641	0.968069
mmu-miR-5100_st	mmu-miR-5100	-1.13298	0.488164	0.938261	1.09161	0.640402	0.968651	1.10194	0.576522	0.968069
mmu-miR-5107_st	mmu-miR-5107-5p	1.06322	0.712456	0.98519	1.02309	0.895277	0.979747	1.21065	0.23783	0.968069
mmu-miR-5110_st	mmu-miR-5110	1.10352	0.512602	0.951204	-1.00595	0.969755	0.993861	-1.07644	0.611906	0.968069
mmu-miR-5121_st	mmu-miR-5121	1.04468	0.595837	0.98519	-1.04545	0.605253	0.968651	1.12104	0.155681	0.968069
mmu-miR-5126_st	mmu-miR-5126	1.10514	0.213805	0.934968	1.06377	0.458574	0.968651	-1.0182	0.81471	0.968069
mmu-miR-5128_st	mmu-miR-5128	-1.00634	0.95296	0.99708	1.1422	0.238155	0.968651	1.05964	0.576299	0.968069
mmu-miR-5130_st	mmu-miR-5130	1.10115	0.305961	0.934968	1.06773	0.503045	0.968651	-1.0448	0.628093	0.968069
mmu-miR-532-3p_st	mmu-miR-532-3p	-1.04898	0.722665	0.98519	-1.10491	0.479024	0.968651	-1.05579	0.676758	0.968069
mmu-miR-532-5p_st	mmu-miR-532-5p	1.05542	0.40737	0.934968	-1.01813	0.790645	0.968651	-1.04642	0.470248	0.968069
mmu-miR-539-5p_st	mmu-miR-539-5p	1.3093	0.286284	0.934968	1.25696	0.384741	0.968651	1.07695	0.75994	0.968069
mmu-miR-540-3p_st	mmu-miR-540-3p	-1.02959	0.767058	0.98519	-1.02106	0.839194	0.968651	-1.00111	0.990672	0.993733
mmu-miR-541_st	mmu-miR-541-5p	1.109	0.0692697	0.851097	-1.0377	0.526159	0.968651	1.01748	0.748121	0.968069
mmu-miR-543_st	mmu-miR-543-3p	1.04436	0.5513	0.969775	1.05727	0.464269	0.968651	1.07028	0.336206	0.968069
mmu-miR-551b_st	mmu-miR-551b-3p	1.12559	0.458266	0.934968	1.15919	0.375476	0.968651	1.08717	0.586961	0.968069
mmu-miR-574-3p_st	mmu-miR-574-3p	1.15645	0.198441	0.934968	-1.14893	0.238389	0.968651	-1.07982	0.478793	0.968069
mmu-miR-574-5p_st	mmu-miR-574-5p	1.09375	0.479981	0.934968	-1.23908	0.109832	0.968651	-1.18302	0.173839	0.968069
mmu-miR-592-star_st	mmu-miR-592-3p	1.20857	0.199716	0.934968	1.09373	0.557985	0.968651	-1.21203	0.178294	0.968069
mmu-miR-598_st	mmu-miR-598-3p	-1.00868	0.941692	0.99708	-1.02658	0.831607	0.968651	1.20117	0.113878	0.968069
mmu-miR-598-star_st	mmu-miR-598-5p	1.09436	0.698046	0.98519	1.32458	0.249834	0.968651	1.18387	0.453348	0.968069
mmu-miR-652_st	mmu-miR-652-3p	1.09463	0.15893	0.875	1.02347	0.726066	0.968651	-1.01908	0.757803	0.968069
mmu-miR-652-star_st	mmu-miR-652-5p	1.17405	0.231649	0.934968	-1.04552	0.748502	0.968651	1.00287	0.982195	0.992154
mmu-miR-664-star_st	mmu-miR-664-5p	-1.0159	0.904996	0.991501	-1.2462	0.115888	0.968651	1.0751	0.571299	0.968069
mmu-miR-665_st	mmu-miR-665-3p	1.07554	0.418739	0.934968	1.0188	0.842337	0.968651	-1.05027	0.572147	0.968069
mmu-miR-665-star_st	mmu-miR-665-5p	-1.16785	0.535242	0.958403	-1.33293	0.27351	0.968651	1.23459	0.384487	0.968069
mmu-miR-666-3p_st	mmu-miR-666-3p	1.08801	0.51134	0.951204	-1.16109	0.267407	0.968651	-1.13448	0.310949	0.968069
mmu-miR-666-5p_st	mmu-miR-666-5p	1.1184	0.182199	0.908824	1.01643	0.850749	0.968651	1.01444	0.858078	0.973586
mmu-miR-667_st	mmu-miR-667-3p	1.17497	0.223641	0.934968	-1.09894	0.492337	0.968651	1.04151	0.748636	0.968069
mmu-miR-668_st	mmu-miR-668-3p	1.09266	0.429325	0.934968	-1.03643	0.758979	0.968651	-1.06002	0.589718	0.968069
mmu-miR-668-star_st	mmu-miR-668-5p	-1.22261	0.363449	0.934968	-1.1024	0.67147	0.968651	-1.17679	0.445424	0.968069
mmu-miR-669a-3p_st	mmu-miR-669a-3p	-1.09669	0.738943	0.98519	1.10553	0.704864	0.968651	-1.0271	0.909001	0.983632
mmu-miR-669a-5p_st	mmu-miR-669a-5p	1.03902	0.877153	0.987904	1.24591	0.402405	0.968651	1.46867	0.111197	0.968069
mmu-miR-669b_st	mmu-miR-669b-5p	1.11634	0.379028	0.934968	-1.13332	0.338137	0.968651	-1.14496	0.264086	0.968069
mmu-miR-669c_st	mmu-miR-669c-5p	1.06023	0.507896	0.951204	-1.04977	0.597896	0.968651	1.12808	0.16177	0.968069
mmu-miR-669f-5p_st	mmu-miR-669f-5p	-1.07466	0.764663	0.98519	-1.23448	0.403076	0.968651	1.50516	0.0838808	0.968069
mmu-miR-669m-5p_st	mmu-miR-669m-5p	-1.24698	0.175926	0.888106	-1.10666	0.547904	0.968651	1.31709	0.0826589	0.968069
mmu-miR-669n_st	mmu-miR-669n	-1.55643	0.064854	0.851097	1.36269	0.178721	0.968651	1.03299	0.881631	0.982456
mmu-miR-669o-3p_st	mmu-miR-669o-3p	-1.12126	0.70118	0.98519	-1.11118	0.70156	0.968651	1.1594	0.591206	0.968069
mmu-miR-669p_st	mmu-miR-669p-5p	1.1719	0.442775	0.934968	1.35776	0.159704	0.968651	-1.13332	0.5303	0.968069
mmu-miR-669p-star_st	mmu-miR-669p-3p	-1.26331	0.39739	0.934968	-1.51605	0.152295	0.968651	-1.30236	0.354802	0.968069
mmu-miR-671-3p_st	mmu-miR-671-3p	-1.09651	0.626071	0.98519	-1.24157	0.275576	0.968651	1.04258	0.819249	0.968069
mmu-miR-671-5p_st	mmu-miR-671-5p	-1.0805	0.506461	0.951204	-1.10775	0.400841	0.968651	-1.08775	0.455347	0.968069
mmu-miR-672_st	mmu-miR-672-5p	1.03161	0.691697	0.98519	-1.10639	0.22084	0.968651	1.06948	0.377526	0.968069
mmu-miR-673-3p_st	mmu-miR-673-3p	1.13323	0.696619	0.98519	-1.18754	0.494586	0.968651	-1.28541	0.346119	0.968069
mmu-miR-673-5p_st	mmu-miR-673-5p	-1.1816	0.155141	0.875	-1.01837	0.880382	0.979747	1.05931	0.607507	0.968069
mmu-miR-674_st	mmu-miR-674-5p	-1.00954	0.903089	0.991501	-1.05414	0.518148	0.968651	1.0272	0.72187	0.968069
mmu-miR-674-star_st	mmu-miR-674-3p	1.01903	0.846024	0.98519	1.05702	0.584639	0.968651	1.06147	0.525609	0.968069
mmu-miR-676_st	mmu-miR-676-3p	1.10255	0.123334	0.861283	-1.00536	0.934596	0.993861	-1.03142	0.608647	0.968069
mmu-miR-676-star_st	mmu-miR-676-5p	-1.20171	0.443825	0.934968	-1.23721	0.395654	0.968651	1.06587	0.782516	0.968069
mmu-miR-677-star_st	mmu-miR-677-3p	1.02982	0.784168	0.98519	-1.20108	0.107026	0.968651	-1.05749	0.590088	0.968069
mmu-miR-680_st	mmu-miR-680	-1.04193	0.650091	0.98519	1.05935	0.542167	0.968651	1.02355	0.790022	0.968069
mmu-miR-690_st	mmu-miR-690	-1.17861	0.0924001	0.851097	-1.0242	0.811313	0.968651	-1.10299	0.293652	0.968069
mmu-miR-691_st	mmu-miR-691	1.09749	0.794111	0.98519	-1.34283	0.370759	0.968651	1.25233	0.493398	0.968069
mmu-miR-695_st	mmu-miR-695	-1.24689	0.350189	0.934968	-1.07928	0.764586	0.968651	-1.3318	0.192508	0.968069
mmu-miR-697_st	mmu-miR-697	-1.04921	0.557005	0.969775	-1.13659	0.149783	0.968651	-1.04539	0.574245	0.968069
mmu-miR-700_st	mmu-miR-700-3p	1.14025	0.152223	0.875	-1.013	0.891294	0.979747	-1.0588	0.514672	0.968069
mmu-miR-700-star_st	mmu-miR-700-5p	1.0311	0.716515	0.98519	1.15731	0.102244	0.968651	-1.04417	0.5962	0.968069
mmu-miR-705_st	mmu-miR-705	1.16879	0.148855	0.875	1.06834	0.553428	0.968651	1.16383	0.146157	0.968069
mmu-miR-706_st	mmu-miR-706	1.04666	0.932567	0.994263	1.1414	0.814143	0.968651	1.03693	0.944469	0.983632
mmu-miR-708_st	mmu-miR-708-5p	-1.03046	0.573525	0.984865	-1.03907	0.491213	0.968651	-1.05609	0.291652	0.968069
mmu-miR-709_st	mmu-miR-709	-1.01098	0.832356	0.98519	-1.03505	0.523182	0.968651	1.04232	0.407568	0.968069
mmu-miR-744_st	mmu-miR-744-5p	1.05889	0.418734	0.934968	1.1082	0.167404	0.968651	-1.06088	0.387577	0.968069
mmu-miR-760-3p_st	mmu-miR-760-3p	1.21741	0.12327	0.861283	-1.03945	0.768334	0.968651	-1.00917	0.940159	0.983632
mmu-miR-762_st	mmu-miR-762	1.10866	0.632169	0.98519	1.56317	0.0519332	0.968651	1.36847	0.136605	0.968069
mmu-miR-764-5p_st	mmu-miR-764-5p	-1.03996	0.856895	0.98519	1.05723	0.797912	0.968651	1.07407	0.725971	0.968069
mmu-miR-770-3p_st	mmu-miR-770-3p	1.20375	0.109406	0.851097	1.04469	0.713532	0.968651	1.00994	0.928495	0.983632
mmu-miR-770-5p_st	mmu-miR-770-5p	1.18498	0.0902724	0.851097	1.04684	0.656248	0.968651	1.00567	0.952613	0.983632
mmu-miR-7a_st	mmu-miR-7a-5p	-1.0812	0.471519	0.934968	-1.07915	0.500615	0.968651	1.02536	0.810529	0.968069
mmu-miR-7a-1-star_st	mmu-miR-7a-1-3p	1.0223	0.880949	0.987904	-1.14245	0.388263	0.968651	1.07054	0.632306	0.968069
mmu-miR-7a-2-star_st	mmu-miR-7a-2-3p	1.19359	0.0719997	0.851097	-1.05895	0.569964	0.968651	-1.02618	0.781596	0.968069
mmu-miR-872-star_st	mmu-miR-872-3p	1.06629	0.784198	0.98519	1.00638	0.979234	0.994082	-1.19978	0.438575	0.968069
mmu-miR-873_st	mmu-miR-873a-5p	-1.30996	0.329337	0.934968	-1.51438	0.153491	0.968651	1.36109	0.250036	0.968069
mmu-miR-873-star_st	mmu-miR-873a-3p	1.17327	0.111509	0.851097	-1.07891	0.463065	0.968651	1.02745	0.776889	0.968069
mmu-miR-874_st	mmu-miR-874-3p	1.10204	0.29883	0.934968	1.04364	0.659881	0.968651	-1.0559	0.545412	0.968069
mmu-miR-874-star_st	mmu-miR-874-5p	1.36115	0.133154	0.875	-1.08463	0.700877	0.968651	1.10701	0.603869	0.968069
mmu-miR-877_st	mmu-miR-877-5p	1.04335	0.773782	0.98519	-1.08903	0.580354	0.968651	-1.01853	0.897538	0.983632
mmu-miR-9_st	mmu-miR-9-5p	-1.5306	0.159832	0.875	-1.17781	0.600741	0.968651	1.1315	0.669407	0.968069
mmu-miR-9-star_st	mmu-miR-9-3p	-1.12673	0.308691	0.934968	-1.15504	0.23961	0.968651	1.00397	0.97192	0.990838
mmu-miR-92a_st	mmu-miR-92a-3p	1.06998	0.43612	0.934968	1.09646	0.310855	0.968651	1.08846	0.313625	0.968069
mmu-miR-92b_st	mmu-miR-92b-3p	1.11007	0.393075	0.934968	-1.00756	0.952747	0.993861	1.03405	0.775961	0.968069
mmu-miR-92b-star_st	mmu-miR-92b-5p	-1.0885	0.553734	0.969775	-1.0199	0.894876	0.979747	-1.10653	0.464879	0.968069
mmu-miR-93-star_st	mmu-miR-93-3p	-1.10701	0.424963	0.934968	1.09381	0.499587	0.968651	-1.08036	0.529471	0.968069
mmu-miR-98_st	mmu-miR-98-5p	1.01589	0.920975	0.994263	-1.04316	0.798945	0.968651	1.16041	0.335309	0.968069
mmu-miR-99a_st	mmu-miR-99a-5p	-1.03163	0.72981	0.98519	1.09041	0.359768	0.968651	-1.02253	0.798072	0.968069
mmu-miR-99b_st	mmu-miR-99b-5p	1.022	0.780048	0.98519	-1.09424	0.271484	0.968651	-1.03514	0.646781	0.968069
mmu-miR-99b-star_st	mmu-miR-99b-3p	-1.02475	0.824143	0.98519	-1.09681	0.422562	0.968651	-1.06972	0.526921	0.968069

## Sheet: PFC
		0h			8h			120h
Probe ID	Name (mirBase v21)	Fold Change	P Value	FDR	Fold Change	P Value	FDR	Fold Change	P Value	FDR
mmu-miR-141-star_st	mmu-miR-141-5p	1.11476	0.256581	0.827218	1.19633	0.0983652	0.980267	-1.28029	0.00955663	0.990061
mmu-miR-188-5p_st	mmu-miR-188-5p	-1.29656	0.146557	0.705717	1.25524	0.187416	0.980267	-1.54048	0.0180201	0.990061
mmu-miR-193b-star_st	mmu-miR-193b-5p	-1.07872	0.765004	0.994658	-1.30609	0.278595	0.980267	1.64626	0.0465991	0.990061
mmu-miR-3107_st	mmu-miR-486b-5p	1.19431	0.0842467	0.63055	1.02834	0.774842	0.987797	1.30208	0.0093707	0.990061
mmu-miR-335-5p_st	mmu-miR-335-5p	-1.23377	0.26636	0.83902	1.09234	0.626583	0.980267	1.46527	0.0397844	0.990061
mmu-miR-337-3p_st	mmu-miR-337-3p	1.37357	0.197209	0.749765	-1.11439	0.632837	0.980267	1.67113	0.0478388	0.990061
mmu-miR-486_st	mmu-miR-486a-5p	1.15018	0.11011	0.67952	1.04825	0.572597	0.980267	1.24969	0.0101057	0.990061
mmu-miR-466j_st	mmu-miR-466j	1.28076	0.0254586	0.481834	1.40123	0.00144468	0.582208	-1.07142	0.503904	0.990061
mmu-miR-129-5p_st	mmu-miR-129-5p	-1.02983	0.560764	0.994658	1.10586	0.0437508	0.980267	1.0419	0.401533	0.990061
mmu-miR-1946b_st	mmu-miR-1946b	-1.27888	0.357237	0.882743	1.88114	0.017328	0.980267	1.23441	0.414103	0.990061
mmu-miR-25_st	mmu-miR-25-3p	-1.00856	0.969828	0.994658	1.61934	0.0311753	0.980267	-1.03654	0.869091	0.990061
mmu-miR-29b-1-star_st	mmu-miR-29b-1-5p	-1.0942	0.673991	0.994658	1.56957	0.0359945	0.980267	1.2881	0.217637	0.990061
mmu-miR-300_st	mmu-miR-300-3p	-1.16839	0.0786867	0.63055	1.19186	0.0413649	0.980267	-1.02757	0.746165	0.990061
mmu-miR-3093-3p_st	mmu-miR-3093-3p	1.3549	0.0500231	0.599024	1.34575	0.0457861	0.980267	-1.05998	0.718441	0.990061
mmu-miR-409-3p_st	mmu-miR-409-3p	-1.1368	0.0875261	0.63055	1.15536	0.0476737	0.980267	-1.00562	0.937346	0.992325
mmu-miR-448-5p_st	mmu-miR-448-5p	-1.49595	0.0718081	0.63055	1.62967	0.0304533	0.980267	1.20583	0.379454	0.990061
mmu-miR-101a_st	mmu-miR-101a-3p	-1.48885	0.0180757	0.481834	-1.1463	0.43506	0.980267	-1.10979	0.550833	0.990061
mmu-miR-138-2-star_st	mmu-miR-138-2-3p	-1.13939	0.0464647	0.585164	1.07625	0.238705	0.980267	1.07431	0.250233	0.990061
mmu-miR-141_st	mmu-miR-141-3p	2.30351	0.0418808	0.581999	-1.0324	0.933684	0.987797	-1.62275	0.195475	0.990061
mmu-miR-149-star_st	mmu-miR-149-3p	-1.23323	0.0400568	0.576531	1.03749	0.702419	0.987797	1.1766	0.0963604	0.990061
mmu-miR-155_st	mmu-miR-155-5p	2.01261	0.00221955	0.29816	1.42497	0.0954814	0.980267	1.14811	0.509802	0.990061
mmu-miR-182_st	mmu-miR-182-5p	2.03338	0.00449103	0.320187	-1.51866	0.0746636	0.980267	-1.10459	0.665854	0.990061
mmu-miR-183_st	mmu-miR-183-5p	2.17885	0.0108972	0.399233	-1.44696	0.198347	0.980267	-1.04197	0.885107	0.990061
mmu-miR-183-star_st	mmu-miR-183-3p	3.00612	0.00529132	0.320187	-1.67781	0.16016	0.980267	1.19563	0.624238	0.990061
mmu-miR-1843-5p_st	mmu-miR-1843a-5p	-1.3256	0.0130885	0.439555	1.10261	0.358477	0.980267	1.01319	0.901507	0.991558
mmu-miR-187_st	mmu-miR-187-3p	1.61316	0.00165015	0.29816	-1.15938	0.288663	0.980267	-1.04722	0.739147	0.990061
mmu-miR-200a_st	mmu-miR-200a-3p	1.81353	0.0279466	0.481834	-1.33117	0.264175	0.980267	-1.29328	0.31478	0.990061
mmu-miR-200a-star_st	mmu-miR-200a-5p	1.71995	0.0462891	0.585164	-1.53354	0.0876555	0.980267	-1.3192	0.263726	0.990061
mmu-miR-200b_st	mmu-miR-200b-3p	2.08159	0.0106539	0.399233	-1.42327	0.190457	0.980267	-1.10221	0.715614	0.990061
mmu-miR-200b-star_st	mmu-miR-200b-5p	2.42238	0.00755893	0.347988	-1.52063	0.176551	0.980267	-1.01305	0.966296	0.992325
mmu-miR-200c_st	mmu-miR-200c-3p	2.01876	0.00556156	0.320187	-1.52527	0.0764314	0.980267	-1.03437	0.885163	0.990061
mmu-miR-211-star_st	mmu-miR-211-3p	-1.94867	0.0305917	0.481834	-1.06035	0.838202	0.987797	1.27019	0.426201	0.990061
mmu-miR-2137_st	mmu-miR-2137	1.32154	0.0215645	0.481834	1.15669	0.20446	0.980267	1.04895	0.674439	0.990061
mmu-miR-24-2-star_st	mmu-miR-24-2-5p	-1.21616	0.0259732	0.481834	1.09698	0.265209	0.980267	-1.05894	0.488706	0.990061
mmu-miR-296-3p_st	mmu-miR-296-3p	1.68638	0.00544703	0.320187	-1.09296	0.609123	0.980267	1.16023	0.393892	0.990061
mmu-miR-30c-1-star_st	mmu-miR-30c-1-3p	1.51478	0.0310861	0.481834	-1.28106	0.175977	0.980267	1.00841	0.963093	0.992325
mmu-miR-3107-star_st	mmu-miR-486b-3p	1.6122	0.0236933	0.481834	-1.27469	0.224158	0.980267	1.04354	0.829581	0.990061
mmu-miR-329_st	mmu-miR-329-3p	-1.23769	0.0400308	0.576531	-1.0647	0.522881	0.980267	1.08473	0.407892	0.990061
mmu-miR-344d_st	mmu-miR-344d-3p	-1.31765	0.0186546	0.481834	1.11124	0.338764	0.980267	1.1053	0.363644	0.990061
mmu-miR-34a_st	mmu-miR-34a-5p	-1.29138	0.0305725	0.481834	1.15106	0.209764	0.980267	-1.17726	0.146958	0.990061
mmu-miR-421_st	mmu-miR-421-3p	-1.37949	0.01693	0.481834	1.09815	0.458373	0.980267	1.19558	0.160597	0.990061
mmu-miR-429_st	mmu-miR-429-3p	1.88228	0.0249525	0.481834	-1.32738	0.287676	0.980267	-1.15542	0.585754	0.990061
mmu-miR-486-star_st	mmu-miR-486a-3p	1.77071	0.0196075	0.481834	1.00821	0.971242	0.98841	1.10078	0.663233	0.990061
mmu-miR-7a-1-star_st	mmu-miR-7a-1-3p	-2.09279	0.00777144	0.347988	-1.0453	0.856883	0.987797	1.20406	0.480769	0.990061
mmu-miR-7a-2-star_st	mmu-miR-7a-2-3p	1.49661	0.00214597	0.29816	-1.11522	0.365972	0.980267	1.00962	0.936468	0.992325
mmu-miR-7b-star_st	mmu-miR-7b-3p	1.32442	0.0456394	0.585164	1.155	0.280683	0.980267	-1.04563	0.736786	0.990061
mmu-miR-9-star_st	mmu-miR-9-3p	-1.21893	0.0288264	0.481834	1.00876	0.918407	0.987797	1.09091	0.309402	0.990061
mmu-let-7a_st	mmu-let-7a-5p	1.00714	0.93004	0.994658	1.06971	0.391414	0.980267	1.03118	0.695202	0.990061
mmu-let-7b_st	mmu-let-7b-5p	1.03672	0.438401	0.96435	-1.03293	0.470916	0.980267	1.05743	0.216682	0.990061
mmu-let-7b-star_st	mmu-let-7b-3p	-1.12876	0.400513	0.906778	1.063	0.659753	0.980267	-1.10006	0.492649	0.990061
mmu-let-7c_st	mmu-let-7c-5p	-1.00738	0.877327	0.994658	1.00134	0.976834	0.98955	1.04301	0.362405	0.990061
mmu-let-7d_st	mmu-let-7d-5p	1.03385	0.367992	0.882743	-1.00452	0.898993	0.987797	1.02198	0.541757	0.990061
mmu-let-7d-star_st	mmu-let-7d-3p	1.00858	0.945106	0.994658	-1.18826	0.155093	0.980267	1.04027	0.742119	0.990061
mmu-let-7e_st	mmu-let-7e-5p	1.00905	0.832941	0.994658	-1.00517	0.90048	0.987797	1.00849	0.837682	0.990061
mmu-let-7e-star_st	mmu-let-7e-3p	1.14524	0.621868	0.994658	1.13436	0.659455	0.980267	1.01703	0.952879	0.992325
mmu-let-7f_st	mmu-let-7f-5p	-1.16035	0.134812	0.67952	1.03814	0.693368	0.983898	1.13063	0.199759	0.990061
mmu-let-7g_st	mmu-let-7g-5p	-1.10651	0.304527	0.882743	1.0786	0.425749	0.980267	1.09937	0.319646	0.990061
mmu-let-7g-star_st	mmu-let-7g-3p	-1.02599	0.884219	0.994658	-1.15025	0.395306	0.980267	-1.29786	0.133119	0.990061
mmu-let-7i_st	mmu-let-7i-5p	-1.01514	0.873777	0.994658	1.09636	0.316869	0.980267	1.01598	0.862297	0.990061
mmu-miR-100_st	mmu-miR-100-5p	-1.04423	0.342419	0.882743	1.04276	0.341728	0.980267	-1.00063	0.988518	0.995932
mmu-miR-101b_st	mmu-miR-101b-3p	1.31339	0.315247	0.882743	-1.13721	0.621143	0.980267	-1.16272	0.54673	0.990061
mmu-miR-103_st	mmu-miR-103-3p	-1.01092	0.833538	0.994658	-1.01781	0.723768	0.987797	-1.02078	0.680663	0.990061
mmu-miR-106a_st	mmu-miR-106a-5p	-1.03381	0.828517	0.994658	-1.22374	0.177858	0.980267	-1.03981	0.79241	0.990061
mmu-miR-106b_st	mmu-miR-106b-5p	-1.01471	0.834841	0.994658	1.03834	0.57874	0.980267	1.02756	0.687997	0.990061
mmu-miR-106b-star_st	mmu-miR-106b-3p	1.16461	0.0540456	0.599024	-1.07791	0.318529	0.980267	1.05059	0.510364	0.990061
mmu-miR-107_st	mmu-miR-107-3p	1.00197	0.966863	0.994658	-1.01347	0.770337	0.987797	-1.02422	0.601815	0.990061
mmu-miR-10b_st	mmu-miR-10b-5p	1.0383	0.61517	0.994658	1.0965	0.205648	0.980267	-1.03774	0.608007	0.990061
mmu-miR-1187_st	mmu-miR-1187	-1.05817	0.848941	0.994658	-1.17542	0.573686	0.980267	1.1309	0.668244	0.990061
mmu-miR-1188_st	mmu-miR-1188-5p	-1.11762	0.530681	0.994658	-1.34986	0.0848146	0.980267	-1.4102	0.0654334	0.990061
mmu-miR-1195_st	mmu-miR-1195	-1.01463	0.918095	0.994658	-1.11499	0.426728	0.980267	1.06059	0.666686	0.990061
mmu-miR-1198-5p_st	mmu-miR-1198-5p	1.04172	0.457954	0.976356	-1.01965	0.713796	0.987797	1.07057	0.202712	0.990061
mmu-miR-1224_st	mmu-miR-1224-5p	-1.00321	0.977701	0.995058	1.05409	0.635027	0.980267	1.1468	0.22053	0.990061
mmu-miR-124_st	mmu-miR-124-3p	1.00756	0.815701	0.994658	1.01464	0.641709	0.980267	-1.03384	0.289386	0.990061
mmu-miR-124-star_st	mmu-miR-124-5p	1.01482	0.898176	0.994658	1.19197	0.118925	0.980267	-1.11839	0.316415	0.990061
mmu-miR-1247-star_st	mmu-miR-1247-3p	-1.16477	0.380432	0.896573	1.29168	0.131012	0.980267	1.14433	0.421917	0.990061
mmu-miR-125a-3p_st	mmu-miR-125a-3p	1.15898	0.149912	0.705717	-1.06398	0.526988	0.980267	1.06602	0.514341	0.990061
mmu-miR-125a-5p_st	mmu-miR-125a-5p	1.02856	0.639735	0.994658	1.04219	0.477789	0.980267	1.01519	0.795099	0.990061
mmu-miR-125b-1-3p_st	mmu-miR-125b-1-3p	1.06147	0.561182	0.994658	-1.0278	0.781884	0.987797	1.02741	0.784797	0.990061
mmu-miR-125b-2-3p_st	mmu-miR-125b-2-3p	-1.48143	0.181541	0.749765	1.74072	0.0537946	0.980267	-1.48515	0.164365	0.990061
mmu-miR-125b-5p_st	mmu-miR-125b-5p	-1.07508	0.0974308	0.643682	1.05677	0.188059	0.980267	1.0329	0.43723	0.990061
mmu-miR-126-3p_st	mmu-miR-126a-3p	-1.14554	0.219234	0.795956	1.03404	0.752086	0.987797	-1.07352	0.504056	0.990061
mmu-miR-127_st	mmu-miR-127-3p	-1.01521	0.829751	0.994658	1.01285	0.850657	0.987797	-1.01745	0.798661	0.990061
mmu-miR-127-star_st	mmu-miR-127-5p	-1.1542	0.134892	0.67952	1.06614	0.485054	0.980267	-1.06757	0.475981	0.990061
mmu-miR-128_st	mmu-miR-128-3p	-1.01803	0.739217	0.994658	-1.01038	0.84209	0.987797	-1.01793	0.731782	0.990061
mmu-miR-128-1-star_st	mmu-miR-128-1-5p	-1.31842	0.123921	0.67952	1.07254	0.682785	0.980267	-1.01552	0.928344	0.992325
mmu-miR-128-2-star_st	mmu-miR-128-2-5p	-1.04474	0.817313	0.994658	1.20304	0.315276	0.980267	1.13366	0.494177	0.990061
mmu-miR-129-1-3p_st	mmu-miR-129-1-3p	-1.05378	0.762033	0.994658	1.21469	0.247969	0.980267	-1.05701	0.74011	0.990061
mmu-miR-129-2-3p_st	mmu-miR-129-2-3p	-1.16307	0.0724883	0.63055	1.12601	0.14165	0.980267	1.07817	0.347707	0.990061
mmu-miR-1306-3p_st	mmu-miR-1306-3p	-1.27417	0.475848	0.99361	-1.05331	0.873958	0.987797	1.18112	0.611614	0.990061
mmu-miR-130a_st	mmu-miR-130a-3p	-1.11705	0.539221	0.994658	1.0307	0.861902	0.987797	-1.10308	0.573118	0.990061
mmu-miR-130b_st	mmu-miR-130b-3p	-1.03433	0.768798	0.994658	-1.0171	0.878498	0.987797	-1.10437	0.372853	0.990061
mmu-miR-132_st	mmu-miR-132-3p	1.01309	0.734923	0.994658	1.03446	0.36332	0.980267	-1.00055	0.988147	0.995932
mmu-miR-132-star_st	mmu-miR-132-5p	-1.23492	0.138574	0.681039	1.08265	0.55971	0.980267	-1.02954	0.830403	0.990061
mmu-miR-134_st	mmu-miR-134-5p	1.06961	0.478668	0.994346	-1.042	0.653326	0.980267	1.05308	0.572667	0.990061
mmu-miR-134-star_st	mmu-miR-134-3p	-1.17365	0.24798	0.819146	1.17793	0.221744	0.980267	1.05279	0.698882	0.990061
mmu-miR-135a-1-star_st	mmu-miR-135a-1-3p	-1.22875	0.275956	0.855464	1.29126	0.163559	0.980267	-1.22298	0.270564	0.990061
mmu-miR-135a-2-star_st	mmu-miR-135a-2-3p	1.16297	0.109995	0.67952	1.01471	0.871034	0.987797	-1.03908	0.670211	0.990061
mmu-miR-137_st	mmu-miR-137-3p	-1.36026	0.0851156	0.63055	1.33394	0.0947782	0.980267	1.03567	0.836401	0.990061
mmu-miR-137-star_st	mmu-miR-137-5p	-1.02621	0.771427	0.994658	-1.01654	0.848715	0.987797	1.13646	0.141828	0.990061
mmu-miR-138_st	mmu-miR-138-5p	1.02987	0.721912	0.994658	-1.07829	0.347478	0.980267	-1.08349	0.317912	0.990061
mmu-miR-138-1-star_st	mmu-miR-138-1-3p	-1.01494	0.831793	0.994658	1.02808	0.68152	0.980267	1.08553	0.227468	0.990061
mmu-miR-139-3p_st	mmu-miR-139-3p	-1.04775	0.754166	0.994658	1.02488	0.864319	0.987797	1.12187	0.425606	0.990061
mmu-miR-139-5p_st	mmu-miR-139-5p	-1.05234	0.378773	0.896573	1.08494	0.148547	0.980267	1.04007	0.482265	0.990061
mmu-miR-140_st	mmu-miR-140-5p	-1.36158	0.316088	0.882743	1.46695	0.229434	0.980267	-1.05792	0.85401	0.990061
mmu-miR-140-star_st	mmu-miR-140-3p	-1.00505	0.958237	0.994658	-1.07825	0.419106	0.980267	-1.00788	0.932674	0.992325
mmu-miR-143_st	mmu-miR-143-3p	-1.03938	0.703216	0.994658	-1.03554	0.721406	0.987797	-1.01895	0.847893	0.990061
mmu-miR-145_st	mmu-miR-145a-5p	1.04303	0.565812	0.994658	-1.05686	0.436041	0.980267	-1.07157	0.331193	0.990061
mmu-miR-146a_st	mmu-miR-146a-5p	-1.33358	0.130034	0.67952	1.16862	0.391997	0.980267	1.20561	0.305209	0.990061
mmu-miR-146b_st	mmu-miR-146b-5p	-1.50771	0.209476	0.767445	1.5476	0.167884	0.980267	-1.0742	0.81927	0.990061
mmu-miR-148b_st	mmu-miR-148b-3p	-1.28684	0.396947	0.906778	1.16708	0.590222	0.980267	1.04881	0.867877	0.990061
mmu-miR-149_st	mmu-miR-149-5p	-1.00668	0.92743	0.994658	1.03692	0.607997	0.980267	1.05156	0.477596	0.990061
mmu-miR-150_st	mmu-miR-150-5p	-1.00136	0.986727	0.995185	-1.00292	0.970634	0.98841	1.02453	0.759487	0.990061
mmu-miR-150-star_st	mmu-miR-150-3p	-1.00482	0.952552	0.994658	1.01432	0.855407	0.987797	-1.12096	0.148304	0.990061
mmu-miR-151-3p_st	mmu-miR-151-3p	1.00695	0.932562	0.994658	-1.03553	0.659147	0.980267	1.0603	0.460345	0.990061
mmu-miR-151-5p_st	mmu-miR-151-5p	-1.04463	0.356493	0.882743	1.01171	0.798135	0.987797	1.02919	0.528306	0.990061
mmu-miR-152_st	mmu-miR-152-3p	1.0027	0.98456	0.995185	1.03962	0.773031	0.987797	-1.05569	0.687588	0.990061
mmu-miR-153_st	mmu-miR-153-3p	-1.27554	0.125993	0.67952	1.12672	0.432881	0.980267	1.029	0.850451	0.990061
mmu-miR-154_st	mmu-miR-154-5p	-1.14979	0.23973	0.815427	1.22976	0.07438	0.980267	-1.04044	0.727682	0.990061
mmu-miR-154-star_st	mmu-miR-154-3p	1.03766	0.873796	0.994658	-1.48521	0.108247	0.980267	-1.3095	0.219925	0.990061
mmu-miR-15a_st	mmu-miR-15a-5p	-1.06254	0.79257	0.994658	1.26142	0.300192	0.980267	1.04118	0.856292	0.990061
mmu-miR-15a-star_st	mmu-miR-15a-3p	-1.09698	0.716449	0.994658	1.01715	0.943079	0.987797	-1.11	0.661666	0.990061
mmu-miR-15b_st	mmu-miR-15b-5p	-1.07786	0.685948	0.994658	1.21453	0.280727	0.980267	1.26443	0.194215	0.990061
mmu-miR-16_st	mmu-miR-16-5p	1.0515	0.684356	0.994658	1.00875	0.941774	0.987797	-1.08181	0.510585	0.990061
mmu-miR-17_st	mmu-miR-17-5p	-1.03726	0.602376	0.994658	-1.04269	0.537944	0.980267	-1.04571	0.510399	0.990061
mmu-miR-17-star_st	mmu-miR-17-3p	1.31689	0.199917	0.752959	-1.12217	0.575568	0.980267	-1.00761	0.970577	0.992747
mmu-miR-181a_st	mmu-miR-181a-5p	1.04638	0.342004	0.882743	-1.0277	0.551981	0.980267	-1.02935	0.529028	0.990061
mmu-miR-181a-1-star_st	mmu-miR-181a-1-3p	-1.13378	0.646977	0.994658	1.3142	0.304644	0.980267	-1.26207	0.38108	0.990061
mmu-miR-181b_st	mmu-miR-181b-5p	1.00661	0.909888	0.994658	-1.07775	0.187218	0.980267	-1.00599	0.915356	0.992325
mmu-miR-181c_st	mmu-miR-181c-5p	1.01793	0.922064	0.994658	1.14825	0.432369	0.980267	1.12391	0.506584	0.990061
mmu-miR-181c-star_st	mmu-miR-181c-3p	1.08863	0.56788	0.994658	-1.28348	0.0869966	0.980267	1.0323	0.824535	0.990061
mmu-miR-181d_st	mmu-miR-181d-5p	-1.08852	0.350095	0.882743	1.01533	0.861563	0.987797	-1.00224	0.979584	0.995932
mmu-miR-1839-3p_st	mmu-miR-1839-3p	-1.04168	0.878931	0.994658	1.19871	0.485222	0.980267	-1.24073	0.406745	0.990061
mmu-miR-1839-5p_st	mmu-miR-1839-5p	-1.14413	0.123267	0.67952	1.06318	0.463153	0.980267	1.03332	0.694037	0.990061
mmu-miR-184_st	mmu-miR-184-3p	1.15419	0.150099	0.705717	-1.0051	0.957359	0.987797	-1.04546	0.64059	0.990061
mmu-miR-1843b-5p_st	mmu-miR-1843b-5p	-1.14139	0.196212	0.749765	1.15526	0.145346	0.980267	-1.02222	0.822429	0.990061
mmu-miR-185_st	mmu-miR-185-5p	-1.04606	0.510833	0.994658	1.03877	0.565097	0.980267	1.02313	0.729112	0.990061
mmu-miR-1892_st	mmu-miR-1892	-1.21648	0.0877711	0.63055	1.16097	0.175565	0.980267	1.07766	0.493874	0.990061
mmu-miR-1893_st	mmu-miR-1893	1.03172	0.909607	0.994658	1.1954	0.481595	0.980267	-1.25938	0.345316	0.990061
mmu-miR-1894-3p_st	mmu-miR-1894-3p	1.03589	0.874231	0.994658	-1.02936	0.893566	0.987797	-1.0817	0.724633	0.990061
mmu-miR-1894-5p_st	mmu-miR-1894-5p	-1.11757	0.447928	0.974862	-1.20051	0.199363	0.980267	1.0598	0.680804	0.990061
mmu-miR-1895_st	mmu-miR-1895	-1.1021	0.462935	0.976768	1.20435	0.149806	0.980267	-1.06645	0.614531	0.990061
mmu-miR-18a_st	mmu-miR-18a-5p	1.02564	0.915145	0.994658	-1.09045	0.706204	0.987797	1.10869	0.664391	0.990061
mmu-miR-1907_st	mmu-miR-1907	-1.57996	0.0667006	0.630249	1.08305	0.759379	0.987797	-1.24951	0.377188	0.990061
mmu-miR-191_st	mmu-miR-191-5p	1.071	0.103806	0.674742	-1.02045	0.614303	0.980267	1.03027	0.458668	0.990061
mmu-miR-192_st	mmu-miR-192-5p	-1.13829	0.692045	0.994658	1.49049	0.226084	0.980267	-1.03217	0.917495	0.992325
mmu-miR-193-star_st	mmu-miR-193a-5p	1.25062	0.296941	0.882743	1.06284	0.750273	0.987797	1.23427	0.306772	0.990061
mmu-miR-1931_st	mmu-miR-1931	-1.13768	0.564593	0.994658	-1.04498	0.838567	0.987797	1.03579	0.870661	0.990061
mmu-miR-1934-star_st	mmu-miR-1934-3p	1.07293	0.544615	0.994658	1.03805	0.741485	0.987797	-1.01502	0.891982	0.990061
mmu-miR-193b_st	mmu-miR-193b-3p	-1.17945	0.17399	0.749765	-1.02182	0.852465	0.987797	1.06378	0.594727	0.990061
mmu-miR-194_st	mmu-miR-194-5p	1.01048	0.917682	0.994658	1.04741	0.635103	0.980267	-1.02447	0.804216	0.990061
mmu-miR-1941-5p_st	mmu-miR-1941-5p	-1.03818	0.696859	0.994658	-1.09675	0.32262	0.980267	-1.00395	0.966117	0.992325
mmu-miR-1946a_st	mmu-miR-1946a	1.00843	0.964908	0.994658	1.20264	0.319353	0.980267	1.28268	0.181133	0.990061
mmu-miR-1949_st	mmu-miR-1949	-1.13729	0.460317	0.976356	-1.16641	0.361351	0.980267	-1.02835	0.880965	0.990061
mmu-miR-195_st	mmu-miR-195a-5p	1.08565	0.457033	0.976356	-1.01126	0.916227	0.987797	-1.06432	0.558769	0.990061
mmu-miR-1981_st	mmu-miR-1981-5p	-1.09129	0.416128	0.93687	1.06619	0.536235	0.980267	1.09368	0.388494	0.990061
mmu-miR-1981-star_st	mmu-miR-1981-3p	1.02457	0.901616	0.994658	1.10137	0.631869	0.980267	-1.03893	0.85137	0.990061
mmu-miR-1983_st	mmu-miR-1983	-1.09124	0.726125	0.994658	1.15766	0.557538	0.980267	-1.06271	0.807155	0.990061
mmu-miR-199b_st	mmu-miR-199b-3p	1.1971	0.542824	0.994658	-1.11914	0.655589	0.980267	-1.06701	0.810851	0.990061
mmu-miR-19b_st	mmu-miR-19b-3p	-1.21998	0.320432	0.882743	1.12297	0.547152	0.980267	-1.21742	0.309018	0.990061
mmu-miR-203_st	mmu-miR-203-3p	1.09796	0.656551	0.994658	1.33847	0.155408	0.980267	-1.03696	0.85799	0.990061
mmu-miR-204_st	mmu-miR-204-5p	1.2889	0.497138	0.994658	1.17065	0.662091	0.980267	-1.42462	0.32844	0.990061
mmu-miR-204-star_st	mmu-miR-204-3p	1.17565	0.364797	0.882743	-1.08524	0.634174	0.980267	-1.05859	0.740304	0.990061
mmu-miR-207_st	mmu-miR-207	-1.24209	0.366547	0.882743	-1.01448	0.952039	0.987797	1.15076	0.543863	0.990061
mmu-miR-20a_st	mmu-miR-20a-5p	-1.0342	0.763593	0.994658	-1.01316	0.903648	0.987797	-1.03	0.78433	0.990061
mmu-miR-20b_st	mmu-miR-20b-5p	-1.31135	0.305342	0.882743	1.1703	0.537381	0.980267	1.07068	0.788425	0.990061
mmu-miR-210_st	mmu-miR-210-3p	-1.15738	0.206446	0.763281	-1.05859	0.607677	0.980267	1.00771	0.944708	0.992325
mmu-miR-212-3p_st	mmu-miR-212-3p	-1.02323	0.764814	0.994658	1.15742	0.0536499	0.980267	1.04876	0.521708	0.990061
mmu-miR-212-5p_st	mmu-miR-212-5p	-1.1339	0.175046	0.749765	1.1356	0.155867	0.980267	1.04424	0.625443	0.990061
mmu-miR-214_st	mmu-miR-214-3p	1.12802	0.641568	0.994658	-1.20585	0.45492	0.980267	1.24917	0.375092	0.990061
mmu-miR-218_st	mmu-miR-218-5p	-1.35066	0.153261	0.709932	1.23527	0.296103	0.980267	-1.00859	0.966043	0.992325
mmu-miR-218-2-star_st	mmu-miR-218-2-3p	-1.01842	0.907834	0.994658	1.066	0.674994	0.980267	1.24792	0.150708	0.990061
mmu-miR-22_st	mmu-miR-22-3p	-1.13011	0.317651	0.882743	1.08165	0.505508	0.980267	-1.1041	0.40152	0.990061
mmu-miR-22-star_st	mmu-miR-22-5p	-1.08886	0.727382	0.994658	-1.01882	0.937255	0.987797	1.08015	0.734285	0.990061
mmu-miR-221_st	mmu-miR-221-3p	-1.06904	0.334479	0.882743	1.07371	0.287774	0.980267	-1.02036	0.761872	0.990061
mmu-miR-222_st	mmu-miR-222-3p	-1.04947	0.355722	0.882743	1.04373	0.396387	0.980267	1.01483	0.769774	0.990061
mmu-miR-23a_st	mmu-miR-23a-3p	-1.10416	0.0907491	0.63055	1.0473	0.408207	0.980267	1.015	0.789207	0.990061
mmu-miR-23b_st	mmu-miR-23b-3p	1.00559	0.885609	0.994658	1.00985	0.793594	0.987797	-1.01887	0.617984	0.990061
mmu-miR-24_st	mmu-miR-24-3p	1.03249	0.449936	0.974862	-1.03874	0.353344	0.980267	-1.03268	0.431673	0.990061
mmu-miR-26a_st	mmu-miR-26a-5p	-1.00167	0.969977	0.994658	1.01531	0.723103	0.987797	-1.01512	0.726356	0.990061
mmu-miR-26b_st	mmu-miR-26b-5p	1.01318	0.908565	0.994658	1.11785	0.314675	0.980267	-1.21168	0.0866249	0.990061
mmu-miR-27a_st	mmu-miR-27a-3p	-1.17916	0.182076	0.749765	1.09145	0.460092	0.980267	-1.1011	0.416506	0.990061
mmu-miR-27b_st	mmu-miR-27b-3p	-1.2166	0.0518217	0.599024	1.11045	0.274811	0.980267	-1.05354	0.584714	0.990061
mmu-miR-27b-star_st	mmu-miR-27b-5p	1.05177	0.766331	0.994658	1.00059	0.997399	0.99876	-1.0483	0.773708	0.990061
mmu-miR-28_st	mmu-miR-28a-5p	1.24358	0.316667	0.882743	1.26302	0.267541	0.980267	-1.08443	0.698523	0.990061
mmu-miR-28-star_st	mmu-miR-28a-3p	1.26173	0.365344	0.882743	1.22673	0.409784	0.980267	-1.04505	0.858396	0.990061
mmu-miR-2861_st	mmu-miR-2861	-1.11095	0.387953	0.906778	1.05567	0.644355	0.980267	1.17887	0.165108	0.990061
mmu-miR-28c_st	mmu-miR-28c	-1.01592	0.925571	0.994658	-1.29702	0.179191	0.980267	-1.1394	0.461077	0.990061
mmu-miR-298_st	mmu-miR-298-5p	1.15404	0.342696	0.882743	-1.06836	0.649028	0.980267	-1.06841	0.648766	0.990061
mmu-miR-299-star_st	mmu-miR-299a-5p	-1.34828	0.279602	0.86015	1.43392	0.178694	0.980267	-1.50454	0.128583	0.990061
mmu-miR-29a_st	mmu-miR-29a-3p	-1.10277	0.363213	0.882743	1.02957	0.77826	0.987797	-1.02698	0.796984	0.990061
mmu-miR-29b_st	mmu-miR-29b-3p	-1.23774	0.0572921	0.599875	1.02711	0.801045	0.987797	-1.04176	0.700112	0.990061
mmu-miR-29b-2-star_st	mmu-miR-29b-2-5p	-1.08559	0.355514	0.882743	1.17809	0.0602369	0.980267	1.07756	0.384034	0.990061
mmu-miR-29c_st	mmu-miR-29c-3p	-1.27413	0.0930898	0.632237	1.05954	0.673443	0.980267	-1.14881	0.314442	0.990061
mmu-miR-29c-star_st	mmu-miR-29c-5p	-1.36662	0.236138	0.815427	1.11321	0.648381	0.980267	1.20807	0.438589	0.990061
mmu-miR-301a_st	mmu-miR-301a-3p	-1.01764	0.952205	0.994658	-1.46204	0.286108	0.980267	-1.01621	0.957449	0.992325
mmu-miR-3060_st	mmu-miR-3060-3p	-1.24633	0.22877	0.812862	-1.14907	0.445233	0.980267	-1.09795	0.594481	0.990061
mmu-miR-3068-star_st	mmu-miR-3068-3p	1.2189	0.440299	0.96435	1.2447	0.377582	0.980267	-1.18201	0.499477	0.990061
mmu-miR-3072-star_st	mmu-miR-3072-5p	-1.24476	0.180664	0.749765	1.02926	0.853712	0.987797	1.15276	0.365556	0.990061
mmu-miR-3073-3p_st	mmu-miR-3073a-3p	-1.09506	0.26857	0.83902	1.03485	0.62288	0.980267	1.08302	0.255366	0.990061
mmu-miR-3077-star_st	mmu-miR-3077-5p	-1.05465	0.660679	0.994658	1.09263	0.450376	0.980267	1.12713	0.309209	0.990061
mmu-miR-3082-5p_st	mmu-miR-3082-5p	1.04094	0.879105	0.994658	-1.52649	0.0799198	0.980267	1.01445	0.951757	0.992325
mmu-miR-3093-5p_st	mmu-miR-3093-5p	1.17896	0.0842739	0.63055	1.00813	0.931119	0.987797	-1.02243	0.806415	0.990061
mmu-miR-3098-3p_st	mmu-miR-3098-3p	-1.43407	0.225301	0.810682	-1.0385	0.89103	0.987797	1.04992	0.859781	0.990061
mmu-miR-3098-5p_st	mmu-miR-3098-5p	1.02908	0.770557	0.994658	1.05043	0.59302	0.980267	1.00211	0.981695	0.995932
mmu-miR-3099_st	mmu-miR-3099-3p	1.2335	0.180016	0.749765	-1.13104	0.4124	0.980267	1.01803	0.904975	0.991558
mmu-miR-3099-star_st	mmu-miR-3099-5p	1.04955	0.723054	0.994658	-1.24594	0.103117	0.980267	-1.21645	0.171848	0.990061
mmu-miR-30a_st	mmu-miR-30a-5p	-1.04523	0.612821	0.994658	1.03682	0.668345	0.980267	-1.02849	0.739152	0.990061
mmu-miR-30a-star_st	mmu-miR-30a-3p	-1.02493	0.778812	0.994658	1.0751	0.394391	0.980267	1.0568	0.515144	0.990061
mmu-miR-30b_st	mmu-miR-30b-5p	-1.19704	0.185951	0.749765	1.15724	0.264873	0.980267	-1.12892	0.353477	0.990061
mmu-miR-30b-star_st	mmu-miR-30b-3p	-1.12602	0.53811	0.994658	1.302	0.147471	0.980267	1.2334	0.247408	0.990061
mmu-miR-30c_st	mmu-miR-30c-5p	1.00798	0.93407	0.994658	1.06861	0.475977	0.980267	-1.06212	0.517197	0.990061
mmu-miR-30c-2-star_st	mmu-miR-30c-2-3p	1.08974	0.196598	0.749765	-1.00488	0.939039	0.987797	1.08005	0.230407	0.990061
mmu-miR-30d_st	mmu-miR-30d-5p	1.01385	0.799124	0.994658	1.05861	0.278608	0.980267	-1.00809	0.877362	0.990061
mmu-miR-30e_st	mmu-miR-30e-5p	-1.045	0.783594	0.994658	1.04368	0.782494	0.987797	-1.24255	0.165328	0.990061
mmu-miR-30e-star_st	mmu-miR-30e-3p	-1.12717	0.661063	0.994658	1.03493	0.896331	0.987797	-1.19712	0.495856	0.990061
mmu-miR-31_st	mmu-miR-31-5p	-1.15868	0.195791	0.749765	1.00569	0.95843	0.987797	1.02958	0.78908	0.990061
mmu-miR-31-star_st	mmu-miR-31-3p	-1.00391	0.989663	0.995185	1.26851	0.416599	0.980267	-1.1966	0.539143	0.990061
mmu-miR-3102_st	mmu-miR-3102-3p	-1.02778	0.820436	0.994658	-1.00018	0.99876	0.99876	1.10462	0.395429	0.990061
mmu-miR-3102-5p.2_st	mmu-miR-3102-5p.2-5p	1.00097	0.995369	0.995369	1.15771	0.364492	0.980267	1.14023	0.416008	0.990061
mmu-miR-3102-star_st	mmu-miR-3102-5p	-1.14374	0.514861	0.994658	-1.05659	0.78189	0.987797	-1.01215	0.951536	0.992325
mmu-miR-3104-5p_st	mmu-miR-3104-5p	-1.24646	0.125988	0.67952	1.00696	0.959705	0.987797	1.18947	0.210206	0.990061
mmu-miR-320_st	mmu-miR-320-3p	1.31476	0.0648578	0.630249	-1.06583	0.650077	0.980267	1.06112	0.672901	0.990061
mmu-miR-322-star_st	mmu-miR-322-3p	-1.01255	0.95119	0.994658	-1.35509	0.127633	0.980267	-1.05452	0.771344	0.990061
mmu-miR-323-3p_st	mmu-miR-323-3p	-1.1067	0.491631	0.994658	1.10108	0.49893	0.980267	-1.02471	0.863547	0.990061
mmu-miR-323-5p_st	mmu-miR-323-5p	1.04558	0.797216	0.994658	1.00739	0.964945	0.98841	1.04911	0.774848	0.990061
mmu-miR-324-3p_st	mmu-miR-324-3p	1.06926	0.356442	0.882743	-1.01583	0.822002	0.987797	-1.01846	0.793429	0.990061
mmu-miR-324-5p_st	mmu-miR-324-5p	-1.08467	0.377316	0.896573	1.01255	0.887987	0.987797	1.01584	0.859167	0.990061
mmu-miR-325-star_st	mmu-miR-325-5p	-1.07511	0.646629	0.994658	1.04097	0.792309	0.987797	-1.23171	0.17616	0.990061
mmu-miR-326_st	mmu-miR-326-3p	-1.06966	0.549076	0.994658	1.10719	0.349781	0.980267	1.01962	0.857699	0.990061
mmu-miR-328_st	mmu-miR-328-3p	-1.0359	0.789831	0.994658	1.05435	0.679065	0.980267	1.03399	0.793746	0.990061
mmu-miR-328-star_st	mmu-miR-328-5p	-1.12884	0.351201	0.882743	1.10766	0.41499	0.980267	1.09467	0.47048	0.990061
mmu-miR-330_st	mmu-miR-330-5p	-1.03436	0.609461	0.994658	1.05666	0.389736	0.980267	1.03984	0.541207	0.990061
mmu-miR-330-star_st	mmu-miR-330-3p	-1.06974	0.624353	0.994658	-1.00777	0.953556	0.987797	1.05719	0.675723	0.990061
mmu-miR-331-3p_st	mmu-miR-331-3p	1.16829	0.0672474	0.630249	1.07664	0.361444	0.980267	1.07964	0.34381	0.990061
mmu-miR-337-5p_st	mmu-miR-337-5p	-1.25066	0.053886	0.599024	1.1161	0.319408	0.980267	-1.06116	0.589023	0.990061
mmu-miR-338-5p_st	mmu-miR-338-5p	1.01986	0.850899	0.994658	1.0427	0.679325	0.980267	1.04353	0.673579	0.990061
mmu-miR-339-5p_st	mmu-miR-339-5p	-1.09377	0.540275	0.994658	-1.0074	0.95835	0.987797	-1.17104	0.266541	0.990061
mmu-miR-341_st	mmu-miR-341-3p	-1.13055	0.490608	0.994658	-1.03598	0.83673	0.987797	-1.1888	0.316056	0.990061
mmu-miR-342-3p_st	mmu-miR-342-3p	1.07222	0.363088	0.882743	-1.05265	0.487593	0.980267	1.0215	0.772953	0.990061
mmu-miR-342-5p_st	mmu-miR-342-5p	1.12365	0.131408	0.67952	1.03072	0.681568	0.980267	1.07764	0.312984	0.990061
mmu-miR-344_st	mmu-miR-344-3p	1.10228	0.342795	0.882743	1.03122	0.755471	0.987797	-1.05868	0.564024	0.990061
mmu-miR-344c_st	mmu-miR-344c-3p	1.0234	0.855398	0.994658	1.12667	0.365432	0.980267	-1.12284	0.384014	0.990061
mmu-miR-345-3p_st	mmu-miR-345-3p	1.01036	0.966343	0.994658	-1.10789	0.664553	0.980267	-1.03645	0.879458	0.990061
mmu-miR-345-5p_st	mmu-miR-345-5p	-1.01102	0.918645	0.994658	1.09066	0.404441	0.980267	-1.04745	0.655135	0.990061
mmu-miR-346_st	mmu-miR-346-5p	-1.04514	0.766579	0.994658	-1.01345	0.925884	0.987797	1.07529	0.613782	0.990061
mmu-miR-346-star_st	mmu-miR-346-3p	-1.09415	0.57701	0.994658	1.00444	0.977273	0.98955	1.20063	0.243563	0.990061
mmu-miR-3473_st	mmu-miR-3473a	-1.02608	0.891378	0.994658	1.11747	0.512231	0.980267	1.00973	0.958524	0.992325
mmu-miR-3473b_st	mmu-miR-3473b	-1.00453	0.967716	0.994658	1.17006	0.150416	0.980267	1.0107	0.92141	0.992325
mmu-miR-3475_st	mmu-miR-3475-3p	-1.04311	0.628156	0.994658	1.08006	0.36191	0.980267	1.11202	0.210747	0.990061
mmu-miR-34c_st	mmu-miR-34c-5p	-1.36797	0.311858	0.882743	1.29272	0.390217	0.980267	-1.67224	0.0892788	0.990061
mmu-miR-34c-star_st	mmu-miR-34c-3p	-1.04843	0.793052	0.994658	-1.01328	0.939609	0.987797	-1.04089	0.818003	0.990061
mmu-miR-350_st	mmu-miR-350-3p	-1.17306	0.39881	0.906778	1.03228	0.861438	0.987797	-1.16924	0.39232	0.990061
mmu-miR-351_st	mmu-miR-351-5p	1.0582	0.585865	0.994658	-1.07781	0.455747	0.980267	1.03792	0.710386	0.990061
mmu-miR-361_st	mmu-miR-361-5p	1.014	0.799166	0.994658	1.00811	0.878405	0.987797	1.07205	0.191894	0.990061
mmu-miR-362-5p_st	mmu-miR-362-5p	-1.27142	0.0941297	0.632237	-1.15502	0.293597	0.980267	-1.2768	0.0783796	0.990061
mmu-miR-369-5p_st	mmu-miR-369-5p	-1.08579	0.695309	0.994658	1.15675	0.474162	0.980267	-1.19197	0.388696	0.990061
mmu-miR-370_st	mmu-miR-370-3p	1.00299	0.977775	0.995058	-1.04842	0.648433	0.980267	1.09034	0.405644	0.990061
mmu-miR-370-star_st	mmu-miR-370-5p	-1.10685	0.650001	0.994658	1.12997	0.572094	0.980267	-1.05229	0.813403	0.990061
mmu-miR-376a_st	mmu-miR-376a-3p	-1.29352	0.188602	0.749765	1.09809	0.617733	0.980267	-1.02603	0.890853	0.990061
mmu-miR-376b_st	mmu-miR-376b-3p	-1.45588	0.165819	0.73434	1.23346	0.419532	0.980267	-1.3174	0.290211	0.990061
mmu-miR-377-star_st	mmu-miR-377-5p	1.48941	0.137025	0.681039	-1.0576	0.813682	0.987797	-1.2487	0.352348	0.990061
mmu-miR-378_st	mmu-miR-378a-3p	1.06821	0.333773	0.882743	-1.01683	0.799182	0.987797	1.03456	0.605073	0.990061
mmu-miR-378-star_st	mmu-miR-378a-5p	1.0405	0.89765	0.994658	1.00284	0.992068	0.99876	-1.29433	0.368889	0.990061
mmu-miR-378b_st	mmu-miR-378b	1.0435	0.737288	0.994658	1.06724	0.596008	0.980267	-1.00013	0.999156	0.999156
mmu-miR-379_st	mmu-miR-379-5p	-1.07081	0.310348	0.882743	1.0593	0.375881	0.980267	1.05284	0.428248	0.990061
mmu-miR-380-3p_st	mmu-miR-380-3p	-1.59642	0.0580524	0.599875	1.33408	0.235238	0.980267	1.16195	0.553937	0.990061
mmu-miR-380-5p_st	mmu-miR-380-5p	-1.1906	0.394862	0.906778	1.22281	0.31073	0.980267	-1.05055	0.802642	0.990061
mmu-miR-381_st	mmu-miR-381-3p	-1.08646	0.570985	0.994658	1.09833	0.507368	0.980267	-1.03856	0.788683	0.990061
mmu-miR-381-star_st	mmu-miR-381-5p	1.00523	0.988192	0.995185	1.28099	0.452084	0.980267	1.13625	0.697349	0.990061
mmu-miR-382_st	mmu-miR-382-5p	-1.1214	0.0628231	0.630249	1.07416	0.2238	0.980267	1.06929	0.254133	0.990061
mmu-miR-383_st	mmu-miR-383-5p	-1.04766	0.662992	0.994658	1.01521	0.883644	0.987797	1.05811	0.584506	0.990061
mmu-miR-383-star_st	mmu-miR-383-3p	1.3856	0.134335	0.67952	-1.24003	0.300131	0.980267	1.40018	0.108551	0.990061
mmu-miR-384-5p_st	mmu-miR-384-5p	-1.06605	0.711037	0.994658	1.16047	0.374047	0.980267	1.13202	0.458272	0.990061
mmu-miR-3960_st	mmu-miR-3960	-1.04509	0.652045	0.994658	1.02862	0.765043	0.987797	1.13319	0.189631	0.990061
mmu-miR-3962_st	mmu-miR-3962	1.01442	0.906162	0.994658	1.04864	0.685944	0.980267	-1.04278	0.72129	0.990061
mmu-miR-3970_st	mmu-miR-3970	1.05321	0.665558	0.994658	1.02154	0.854626	0.987797	-1.15161	0.19456	0.990061
mmu-miR-409-5p_st	mmu-miR-409-5p	-1.14272	0.229941	0.812862	1.1738	0.137298	0.980267	1.0144	0.893175	0.990061
mmu-miR-410_st	mmu-miR-410-3p	-1.19017	0.396858	0.906778	1.05466	0.787854	0.987797	1.00037	0.998494	0.999156
mmu-miR-411_st	mmu-miR-411-5p	-1.17667	0.311531	0.882743	1.1755	0.297994	0.980267	-1.04811	0.760967	0.990061
mmu-miR-411-star_st	mmu-miR-411-3p	-1.2577	0.116854	0.67952	1.07884	0.586435	0.980267	1.05144	0.718902	0.990061
mmu-miR-412-5p_st	mmu-miR-412-5p	-1.30368	0.251124	0.822787	1.13541	0.58035	0.980267	1.14501	0.541869	0.990061
mmu-miR-423-3p_st	mmu-miR-423-3p	1.08288	0.496619	0.994658	-1.08958	0.448618	0.980267	1.03415	0.766119	0.990061
mmu-miR-423-5p_st	mmu-miR-423-5p	1.05665	0.813874	0.994658	1.0442	0.848306	0.987797	-1.02319	0.919227	0.992325
mmu-miR-425_st	mmu-miR-425-5p	-1.03191	0.711511	0.994658	1.04627	0.581825	0.980267	1.03348	0.688177	0.990061
mmu-miR-425-star_st	mmu-miR-425-3p	1.22365	0.314815	0.882743	-1.09211	0.648155	0.980267	1.11569	0.570984	0.990061
mmu-miR-431_st	mmu-miR-431-5p	1.05188	0.495572	0.994658	1.01832	0.799674	0.987797	-1.02959	0.683692	0.990061
mmu-miR-431-star_st	mmu-miR-431-3p	-1.04831	0.714503	0.994658	1.09119	0.4846	0.980267	1.00702	0.955175	0.992325
mmu-miR-433_st	mmu-miR-433-3p	-1.07868	0.578709	0.994658	1.05396	0.689775	0.982258	1.15887	0.265759	0.990061
mmu-miR-434-3p_st	mmu-miR-434-3p	-1.12847	0.0897148	0.63055	1.10431	0.147441	0.980267	1.03826	0.57964	0.990061
mmu-miR-434-5p_st	mmu-miR-434-5p	-1.09028	0.540383	0.994658	1.10031	0.483677	0.980267	-1.10427	0.467522	0.990061
mmu-miR-449b_st	mmu-miR-449b	1.14305	0.111462	0.67952	-1.02558	0.752218	0.987797	1.06079	0.461899	0.990061
mmu-miR-451_st	mmu-miR-451a	-1.25235	0.497011	0.994658	1.18523	0.583089	0.980267	1.38107	0.3158	0.990061
mmu-miR-455_st	mmu-miR-455-3p	1.06667	0.54284	0.994658	-1.15861	0.154761	0.980267	1.03534	0.734262	0.990061
mmu-miR-466f_st	mmu-miR-466f	1.62796	0.0798453	0.63055	1.33056	0.23933	0.980267	1.26829	0.310671	0.990061
mmu-miR-466f-3p_st	mmu-miR-466f-3p	-1.45591	0.124716	0.67952	1.16344	0.517171	0.980267	-1.10563	0.667019	0.990061
mmu-miR-466f-5p_st	mmu-miR-466f-5p	1.30836	0.204957	0.763281	-1.07115	0.735036	0.987797	1.00297	0.988351	0.995932
mmu-miR-466g_st	mmu-miR-466g	-1.60295	0.0740902	0.63055	-1.18994	0.503393	0.980267	-1.0014	0.995545	0.999156
mmu-miR-466h-3p_st	mmu-miR-466h-3p	-1.18706	0.582113	0.994658	1.02176	0.942889	0.987797	-1.19536	0.553449	0.990061
mmu-miR-466i-3p_st	mmu-miR-466i-3p	-1.48529	0.244555	0.815427	1.14726	0.68404	0.980267	-1.21876	0.544593	0.990061
mmu-miR-466i-5p_st	mmu-miR-466i-5p	-1.2844	0.31561	0.882743	1.13632	0.594308	0.980267	-1.08683	0.728345	0.990061
mmu-miR-466m-5p_st	mmu-miR-466m-5p	1.02327	0.902654	0.994658	-1.0142	0.938124	0.987797	1.124	0.520906	0.990061
mmu-miR-466o-5p_st	mmu-miR-466o-5p	-1.04986	0.501978	0.994658	-1.01367	0.854456	0.987797	1.04633	0.531897	0.990061
mmu-miR-467a_st	mmu-miR-467a-5p	1.44263	0.186896	0.749765	1.04923	0.856656	0.987797	-1.03555	0.891882	0.990061
mmu-miR-467b-star_st	mmu-miR-467b-3p	1.23026	0.455192	0.976356	1.14785	0.607102	0.980267	-1.35951	0.289415	0.990061
mmu-miR-467d-star_st	mmu-miR-467d-3p	-1.25469	0.438379	0.96435	-1.26276	0.410747	0.980267	-1.25981	0.415424	0.990061
mmu-miR-467f_st	mmu-miR-467f	-1.03607	0.874994	0.994658	-1.10576	0.66352	0.980267	-1.17913	0.488446	0.990061
mmu-miR-485_st	mmu-miR-485-5p	-1.07208	0.604202	0.994658	1.01273	0.922177	0.987797	1.07868	0.559447	0.990061
mmu-miR-485-star_st	mmu-miR-485-3p	-1.0014	0.990246	0.995185	1.15008	0.20997	0.980267	1.0148	0.894249	0.990061
mmu-miR-487b_st	mmu-miR-487b-3p	-1.1039	0.0726412	0.63055	1.01722	0.743824	0.987797	-1.00315	0.951914	0.992325
mmu-miR-490-3p_st	mmu-miR-490-3p	-1.18023	0.522654	0.994658	-1.1608	0.534321	0.980267	-1.27437	0.314111	0.990061
mmu-miR-490-5p_st	mmu-miR-490-5p	1.14667	0.571995	0.994658	-1.19187	0.453781	0.980267	-1.40356	0.151483	0.990061
mmu-miR-491_st	mmu-miR-491-5p	-1.10127	0.396572	0.906778	1.12921	0.270358	0.980267	1.11272	0.331859	0.990061
mmu-miR-494_st	mmu-miR-494-3p	-1.10282	0.633263	0.994658	-1.20242	0.354021	0.980267	1.2264	0.305381	0.990061
mmu-miR-495_st	mmu-miR-495-3p	-1.21163	0.125066	0.67952	-1.0409	0.73694	0.987797	1.03489	0.773812	0.990061
mmu-miR-496-star_st	mmu-miR-496a-5p	1.0979	0.525889	0.994658	1.00313	0.982438	0.992287	1.0947	0.555833	0.990061
mmu-miR-497_st	mmu-miR-497a-5p	1.05693	0.76291	0.994658	1.11807	0.529828	0.980267	-1.22053	0.264284	0.990061
mmu-miR-500_st	mmu-miR-500-3p	1.0138	0.888693	0.994658	-1.02997	0.754945	0.987797	-1.03934	0.683533	0.990061
mmu-miR-501-3p_st	mmu-miR-501-3p	1.01965	0.88911	0.994658	-1.28328	0.0696008	0.980267	-1.14694	0.312154	0.990061
mmu-miR-503_st	mmu-miR-503-5p	-1.27203	0.238848	0.815427	-1.1525	0.469782	0.980267	1.03218	0.871487	0.990061
mmu-miR-504_st	mmu-miR-504-5p	1.27604	0.133987	0.67952	1.18099	0.286668	0.980267	1.18555	0.275792	0.990061
mmu-miR-504-star_st	mmu-miR-504-3p	-1.08441	0.705426	0.994658	1.24394	0.294593	0.980267	1.26622	0.257579	0.990061
mmu-miR-505-5p_st	mmu-miR-505-5p	1.18102	0.1506	0.705717	-1.1078	0.356514	0.980267	1.02632	0.814167	0.990061
mmu-miR-5099_st	mmu-miR-5099	-1.04527	0.787358	0.994658	-1.06868	0.675492	0.980267	1.23749	0.183362	0.990061
mmu-miR-5100_st	mmu-miR-5100	1.30434	0.184684	0.749765	1.02419	0.900718	0.987797	1.0529	0.787936	0.990061
mmu-miR-5107_st	mmu-miR-5107-5p	-1.30785	0.0549973	0.599024	1.08588	0.534214	0.980267	1.17661	0.222755	0.990061
mmu-miR-5110_st	mmu-miR-5110	1.06805	0.731861	0.994658	1.07858	0.683708	0.980267	-1.1832	0.366733	0.990061
mmu-miR-5112_st	mmu-miR-5112	-1.02704	0.843277	0.994658	1.28443	0.059939	0.980267	1.04031	0.761847	0.990061
mmu-miR-5121_st	mmu-miR-5121	-1.00952	0.944697	0.994658	1.09072	0.511615	0.980267	1.04135	0.759	0.990061
mmu-miR-5126_st	mmu-miR-5126	-1.04344	0.656676	0.994658	1.10511	0.282127	0.980267	1.12136	0.218682	0.990061
mmu-miR-5128_st	mmu-miR-5128	-1.04583	0.745762	0.994658	1.10088	0.47267	0.980267	1.19014	0.196372	0.990061
mmu-miR-5129_st	mmu-miR-5129-5p	1.30843	0.253824	0.824927	-1.12967	0.590695	0.980267	-1.21983	0.365782	0.990061
mmu-miR-5130_st	mmu-miR-5130	-1.01825	0.885482	0.994658	1.08048	0.5244	0.980267	1.11334	0.378288	0.990061
mmu-miR-532-3p_st	mmu-miR-532-3p	-1.09724	0.354945	0.882743	-1.04145	0.67396	0.980267	1.06098	0.540245	0.990061
mmu-miR-532-5p_st	mmu-miR-532-5p	1.0256	0.745818	0.994658	-1.0721	0.357455	0.980267	-1.06314	0.417797	0.990061
mmu-miR-540-3p_st	mmu-miR-540-3p	-1.01802	0.854436	0.994658	-1.12501	0.214316	0.980267	-1.03563	0.709788	0.990061
mmu-miR-541_st	mmu-miR-541-5p	-1.08319	0.363117	0.882743	1.02943	0.731531	0.987797	1.05092	0.557404	0.990061
mmu-miR-543_st	mmu-miR-543-3p	-1.15937	0.161243	0.730125	1.03519	0.731767	0.987797	1.0073	0.942515	0.992325
mmu-miR-551b_st	mmu-miR-551b-3p	1.06355	0.694522	0.994658	1.16696	0.310789	0.980267	1.02835	0.853574	0.990061
mmu-miR-574-3p_st	mmu-miR-574-3p	1.06906	0.529837	0.994658	1.0085	0.934163	0.987797	1.09395	0.382848	0.990061
mmu-miR-574-5p_st	mmu-miR-574-5p	-1.09287	0.695932	0.994658	-1.01169	0.957737	0.987797	-1.00449	0.983711	0.995932
mmu-miR-592_st	mmu-miR-592-5p	-1.14341	0.623143	0.994658	1.21029	0.469551	0.980267	1.06406	0.813484	0.990061
mmu-miR-592-star_st	mmu-miR-592-3p	1.0206	0.89167	0.994658	-1.01377	0.924635	0.987797	-1.05054	0.733295	0.990061
mmu-miR-598_st	mmu-miR-598-3p	-1.25312	0.290078	0.882743	-1.12024	0.596282	0.980267	1.25537	0.271038	0.990061
mmu-miR-652_st	mmu-miR-652-3p	1.00754	0.927589	0.994658	1.00301	0.970003	0.98841	1.01584	0.844018	0.990061
mmu-miR-652-star_st	mmu-miR-652-5p	1.03834	0.855511	0.994658	-1.01571	0.935036	0.987797	-1.41695	0.0838729	0.990061
mmu-miR-664-star_st	mmu-miR-664-5p	-1.06712	0.609676	0.994658	-1.0563	0.655806	0.980267	1.09343	0.46814	0.990061
mmu-miR-665_st	mmu-miR-665-3p	-1.12189	0.42714	0.951035	1.05539	0.69924	0.987797	1.12262	0.408597	0.990061
mmu-miR-665-star_st	mmu-miR-665-5p	1.50303	0.241326	0.815427	1.07661	0.830538	0.987797	-1.27972	0.489867	0.990061
mmu-miR-666-3p_st	mmu-miR-666-3p	-1.04174	0.87029	0.994658	-1.36418	0.189489	0.980267	1.08977	0.72309	0.990061
mmu-miR-666-5p_st	mmu-miR-666-5p	-1.01347	0.91789	0.994658	1.09428	0.473762	0.980267	1.03518	0.782854	0.990061
mmu-miR-667_st	mmu-miR-667-3p	-1.17541	0.238334	0.815427	1.02219	0.867309	0.987797	1.13065	0.35225	0.990061
mmu-miR-667-star_st	mmu-miR-667-5p	1.35241	0.1578	0.72265	-1.29823	0.220455	0.980267	1.30189	0.233804	0.990061
mmu-miR-668_st	mmu-miR-668-3p	-1.01617	0.904049	0.994658	-1.02727	0.834227	0.987797	1.03817	0.770796	0.990061
mmu-miR-668-star_st	mmu-miR-668-5p	1.03406	0.866992	0.994658	-1.00062	0.997447	0.99876	1.40121	0.0970099	0.990061
mmu-miR-669b_st	mmu-miR-669b-5p	1.08339	0.421417	0.943506	-1.00818	0.934547	0.987797	-1.08483	0.413866	0.990061
mmu-miR-669c_st	mmu-miR-669c-5p	1.05392	0.658541	0.994658	-1.07951	0.505733	0.980267	1.20891	0.10329	0.990061
mmu-miR-669f-5p_st	mmu-miR-669f-5p	1.14781	0.548915	0.994658	-1.15436	0.518388	0.980267	1.17627	0.465448	0.990061
mmu-miR-669h-3p_st	mmu-miR-669h-3p	1.08081	0.697896	0.994658	1.10322	0.668524	0.980267	1.16527	0.431555	0.990061
mmu-miR-669m-5p_st	mmu-miR-669m-5p	1.00985	0.960879	0.994658	1.11222	0.595262	0.980267	-1.24909	0.26934	0.990061
mmu-miR-669n_st	mmu-miR-669n	1.09052	0.690171	0.994658	-1.03336	0.884242	0.987797	1.02601	0.902059	0.991558
mmu-miR-669p_st	mmu-miR-669p-5p	1.09225	0.579166	0.994658	1.11522	0.511584	0.980267	-1.05166	0.742813	0.990061
mmu-miR-669p-star_st	mmu-miR-669p-3p	1.16242	0.594801	0.994658	1.3046	0.2981	0.980267	-1.33594	0.25762	0.990061
mmu-miR-671-3p_st	mmu-miR-671-3p	1.21871	0.24483	0.815427	-1.12023	0.487372	0.980267	1.00662	0.967701	0.992325
mmu-miR-671-5p_st	mmu-miR-671-5p	-1.01988	0.894882	0.994658	-1.21545	0.179801	0.980267	-1.13381	0.385046	0.990061
mmu-miR-672_st	mmu-miR-672-5p	1.03407	0.719298	0.994658	-1.09909	0.296811	0.980267	1.07057	0.450102	0.990061
mmu-miR-673-5p_st	mmu-miR-673-5p	-1.02861	0.792363	0.994658	-1.03918	0.710551	0.987797	-1.11995	0.27692	0.990061
mmu-miR-674_st	mmu-miR-674-5p	1.02179	0.845934	0.994658	-1.02124	0.844521	0.987797	1.07981	0.475005	0.990061
mmu-miR-674-star_st	mmu-miR-674-3p	-1.17551	0.0788462	0.63055	1.16454	0.0863197	0.980267	1.05621	0.531955	0.990061
mmu-miR-676_st	mmu-miR-676-3p	1.0895	0.194706	0.749765	1.04458	0.491593	0.980267	1.11837	0.082195	0.990061
mmu-miR-676-star_st	mmu-miR-676-5p	1.0729	0.756601	0.994658	-1.13882	0.534002	0.980267	-1.01396	0.945365	0.992325
mmu-miR-677-star_st	mmu-miR-677-3p	1.01005	0.916475	0.994658	-1.1786	0.0796406	0.980267	1.08951	0.354282	0.990061
mmu-miR-680_st	mmu-miR-680	-1.02303	0.758584	0.994658	-1.06269	0.397389	0.980267	-1.10079	0.184019	0.990061
mmu-miR-690_st	mmu-miR-690	1.0008	0.99433	0.995369	-1.08842	0.43907	0.980267	1.04972	0.656944	0.990061
mmu-miR-695_st	mmu-miR-695	-1.15523	0.524628	0.994658	-1.07397	0.723724	0.987797	-1.06853	0.749884	0.990061
mmu-miR-697_st	mmu-miR-697	1.01906	0.820517	0.994658	1.05734	0.489074	0.980267	1.07087	0.396305	0.990061
mmu-miR-700_st	mmu-miR-700-3p	1.18454	0.126369	0.67952	-1.19066	0.103654	0.980267	-1.11221	0.316667	0.990061
mmu-miR-700-star_st	mmu-miR-700-5p	1.16758	0.506511	0.994658	1.18412	0.453557	0.980267	-1.08461	0.718006	0.990061
mmu-miR-705_st	mmu-miR-705	-1.04428	0.720562	0.994658	1.20421	0.117176	0.980267	-1.00504	0.965726	0.992325
mmu-miR-706_st	mmu-miR-706	-1.35243	0.351266	0.882743	1.07231	0.822612	0.987797	-1.21171	0.53825	0.990061
mmu-miR-708_st	mmu-miR-708-5p	1.00323	0.963799	0.994658	-1.00338	0.960835	0.987797	-1.0055	0.936312	0.992325
mmu-miR-709_st	mmu-miR-709	1.00959	0.903279	0.994658	-1.06512	0.407513	0.980267	1.04071	0.599497	0.990061
mmu-miR-744_st	mmu-miR-744-5p	-1.05312	0.682191	0.994658	1.01406	0.908879	0.987797	1.15583	0.238929	0.990061
mmu-miR-760-3p_st	mmu-miR-760-3p	-1.00607	0.964304	0.994658	1.03438	0.796065	0.987797	1.22867	0.120343	0.990061
mmu-miR-762_st	mmu-miR-762	-1.05523	0.71652	0.994658	1.29869	0.0727125	0.980267	1.19064	0.226074	0.990061
mmu-miR-770-3p_st	mmu-miR-770-3p	-1.06549	0.668821	0.994658	-1.00999	0.944639	0.987797	1.12488	0.412761	0.990061
mmu-miR-770-5p_st	mmu-miR-770-5p	-1.1483	0.324504	0.882743	1.12273	0.392596	0.980267	1.1078	0.44919	0.990061
mmu-miR-7a_st	mmu-miR-7a-5p	-1.01684	0.92182	0.994658	-1.05939	0.725766	0.987797	1.13959	0.428283	0.990061
mmu-miR-872-star_st	mmu-miR-872-3p	-1.03063	0.923796	0.994658	1.20054	0.547375	0.980267	1.19804	0.551927	0.990061
mmu-miR-873_st	mmu-miR-873a-5p	-1.38104	0.267363	0.83902	1.35376	0.281221	0.980267	1.04798	0.871185	0.990061
mmu-miR-873-star_st	mmu-miR-873a-3p	-1.05851	0.515849	0.994658	1.12493	0.167472	0.980267	1.02257	0.791346	0.990061
mmu-miR-874_st	mmu-miR-874-3p	-1.06198	0.529872	0.994658	-1.00704	0.939397	0.987797	1.03069	0.743354	0.990061
mmu-miR-874-star_st	mmu-miR-874-5p	-1.10201	0.51337	0.994658	1.23756	0.141681	0.980267	1.12714	0.405235	0.990061
mmu-miR-877_st	mmu-miR-877-5p	-1.0062	0.975665	0.995058	-1.13798	0.509971	0.980267	1.22366	0.305246	0.990061
mmu-miR-9_st	mmu-miR-9-5p	-1.08534	0.717467	0.994658	1.14261	0.542579	0.980267	-1.06115	0.785977	0.990061
mmu-miR-92a_st	mmu-miR-92a-3p	1.02242	0.848588	0.994658	1.06923	0.551503	0.980267	1.01341	0.905442	0.991558
mmu-miR-92b_st	mmu-miR-92b-3p	1.21694	0.088704	0.63055	-1.01135	0.917944	0.987797	1.04771	0.670891	0.990061
mmu-miR-92b-star_st	mmu-miR-92b-5p	1.13138	0.585238	0.994658	-1.04955	0.824604	0.987797	-1.04499	0.84017	0.990061
mmu-miR-93_st	mmu-miR-93-5p	-1.05021	0.587404	0.994658	-1.11592	0.211911	0.980267	-1.06651	0.461019	0.990061
mmu-miR-93-star_st	mmu-miR-93-3p	1.2568	0.259494	0.82997	1.05325	0.789654	0.987797	-1.35071	0.12709	0.990061
mmu-miR-98_st	mmu-miR-98-5p	-1.12612	0.547472	0.994658	-1.11622	0.564302	0.980267	-1.0819	0.679511	0.990061
mmu-miR-99a_st	mmu-miR-99a-5p	-1.1361	0.133173	0.67952	1.04379	0.597363	0.980267	-1.01767	0.828846	0.990061
mmu-miR-99b_st	mmu-miR-99b-5p	1.12126	0.164201	0.73434	-1.14006	0.100654	0.980267	1.02504	0.75312	0.990061
mmu-miR-99b-star_st	mmu-miR-99b-3p	1.08748	0.472425	0.991601	-1.14169	0.242227	0.980267	-1.01918	0.865803	0.990061
